# Supplementary material for: (E)-1-(3-Hy­droxy­phen­yl)-3-[4-(tetra­dec­yl­oxy)phen­yl]prop-2-en-1-one
Source: Acta Crystallogr Sect E Struct Rep Online. 2012 Sep 8;68(Pt 10):o2911–2. doi: 10.1107/S1600536812038020 (PMC3470259; doi:10.1107/S1600536812038020)
Supplement: Supplementary file 1 [file e-68-o2911-sup1.cif]

##############################################################################
#                                                                            #
# This CIF contains the data in a paper accepted for publication in          #
# Acta Crystallographica Section E. It conforms to the requirements of       #
# Notes for Authors for Acta Crystallographica Section E, and has been       #
# peer reviewed under the auspices of the IUCr Commission on Journals.       #
#                                                                            #
# Full details of the Crystallographic Information File format               #
# are given in the paper "The Crystallographic Information File (CIF):       #
# a New Standard Archive File for Crystallography" by S. R. Hall, F. H.      #
# Allen and I. D. Brown [Acta Cryst. (1991), A47, 655-685].                  #
#                                                                            #
# The current version of the core CIF dictionary is obtainable from          #
# ftp://ftp.iucr.org/pub/cif_core.dic.                                       #
#                                                                            #
# Software is freely available for graphical display of the structure(s)     #
# in this CIF. For information consult the CIF software page                 #
# http://www.iucr.org/resources/cif/software.                                #
#                                                                            #
# This file may be used for bona fide research purposes within the           #
# scientific community so long as proper attribution is given to the journal # 
# article from which it was obtained.                                        #
#                                                                            #
##############################################################################
data_global
_audit_creation_method     'form.cif (version 2.0)'
_journal_data_validation_number     ?
_journal_date_recd_electronic     2012-08-29
_journal_date_accepted     2012-09-04
_journal_name_full     'Acta Crystallographica, Section E'
_journal_year     2012
_journal_volume     68
_journal_issue     10
_journal_page_first     o2911
_journal_page_last     o2912
_journal_paper_category     QO
_journal_paper_doi     10.1107/S1600536812038020
_journal_coeditor_code     RZ5001
_publ_contact_author_name     'Assoc. Prof. Dr. Abdul Razak Ibrahim'
_publ_contact_author_address
;
School of Physics
Universiti Sains Malaysia
11800 USM, Penang
Malaysia
;
_publ_contact_author_email     'arazaki@usm.my'
_publ_contact_author_fax     '604 6579150'
_publ_contact_author_phone     '604 6533438'
_publ_section_title
;
(<i>E</i>)-1-(3-Hydroxyphenyl)-3-[4-(tetradecyloxy)phenyl]prop-2-en-1-one
;
loop_
    _publ_author_name
    _publ_author_footnote
    _publ_author_address
    'Siti Muhaini Haris Fadzillah' ?
;
Department of Chemistry
Faculty of Resource science and Technology
Universiti Malaysia Sarawak
94300 Kota Samarahan, Sarawak
Malaysia
;
    'Zainab Ngaini' ?
;
Department of Chemistry
Faculty of Resource science and Technology
Universiti Malaysia Sarawak
94300 Kota Samarahan, Sarawak
Malaysia
;
    'Hasnain Hussain' ?
;
Department of Molecular Biology
Faculty of Resource Science and Technology
Universiti Malaysia Sarawak
94300 Kota Samarahan, Sarawak
Malaysia
;
    'Ibrahim Abdul Razak'
;
Thomson Reuters ResearcherID: A-5599-2009.
;
;
School of Physics
Universiti Sains Malaysia
11800 USM, Penang
Malaysia
;
    'Safra Izuani Jama Asik' ?
;
School of Physics
Universiti Sains Malaysia
11800 USM, Penang
Malaysia
;
data_I
_audit_creation_method     SHELXL-97
_chemical_name_systematic
;
(<i>E</i>)-1-(3-Hydroxyphenyl)-3-[4-(tetradecyloxy)phenyl]prop-2-en-1-one
;
_chemical_name_common     ?
_chemical_formula_moiety     'C29 H40 O3'
_chemical_formula_sum     'C29 H40 O3'
_chemical_formula_iupac     'C29 H40 O3'
_chemical_formula_weight     436.61
_chemical_melting_point     ?
_symmetry_cell_setting     triclinic
_symmetry_space_group_name_H-M     'P -1'
_symmetry_space_group_name_Hall     '-P 1'
loop_
    _symmetry_equiv_pos_as_xyz
    'x, y, z'
    '-x, -y, -z'
_cell_length_a     6.5138(16)
_cell_length_b     10.155(2)
_cell_length_c     19.264(5)
_cell_angle_alpha     75.361(6)
_cell_angle_beta     85.872(7)
_cell_angle_gamma     83.013(6)
_cell_volume     1222.6(5)
_cell_formula_units_Z     2
_cell_measurement_reflns_used     5533
_cell_measurement_theta_min     2.62
_cell_measurement_theta_max     30.07
_cell_measurement_temperature     100.0(10)
_exptl_crystal_description     'block'
_exptl_crystal_colour     'colourless'
_exptl_crystal_size_max     0.29
_exptl_crystal_size_mid     0.12
_exptl_crystal_size_min     0.08
_exptl_crystal_density_diffrn     1.186
_exptl_crystal_density_meas     ?
_exptl_crystal_density_method     'not measured'
_exptl_crystal_F_000     476
_exptl_absorpt_coefficient_mu     0.075
_exptl_absorpt_correction_type     multi-scan
_exptl_absorpt_process_details     '(<i>SADABS</i>; Bruker, 2009)'
_exptl_absorpt_correction_T_min     0.9785
_exptl_absorpt_correction_T_max     0.9938
_exptl_special_details
;
The crystal was placed in the cold stream of an Oxford Cryosystems
Cobra open-flow nitrogen cryostat (Cosier & Glazer, 1986) operating
at 100.0 (1) K.
;
_diffrn_ambient_temperature     100
_diffrn_radiation_type     MoK\a
_diffrn_radiation_wavelength     0.71073
_diffrn_radiation_source     'fine-focus sealed tube'
_diffrn_radiation_monochromator     graphite
_diffrn_measurement_device_type     'Bruker APEX DUO CCD area-detector'
_diffrn_measurement_method     '\f and \w scans'
_diffrn_detector_area_resol_mean     ?
_diffrn_reflns_number     26295
_diffrn_reflns_av_R_equivalents     0.0371
_diffrn_reflns_av_sigmaI/netI     0.0413
_diffrn_reflns_theta_min     2.08
_diffrn_reflns_theta_max     30.18
_diffrn_reflns_theta_full     30.18
_diffrn_measured_fraction_theta_max     0.989
_diffrn_measured_fraction_theta_full     0.989
_diffrn_reflns_limit_h_min     -9
_diffrn_reflns_limit_h_max     9
_diffrn_reflns_limit_k_min     -14
_diffrn_reflns_limit_k_max     14
_diffrn_reflns_limit_l_min     -27
_diffrn_reflns_limit_l_max     27
_diffrn_standards_number     0
_diffrn_standards_interval_count     .
_diffrn_standards_interval_time     .
_diffrn_standards_decay_%     ?
_refine_special_details
;
 Refinement of F^2^ against ALL reflections.  The weighted R-factor wR and
 goodness of fit S are based on F^2^, conventional R-factors R are based
 on F, with F set to zero for negative F^2^. The threshold expression of
 F^2^ > 2sigma(F^2^) is used only for calculating R-factors(gt) etc. and is
 not relevant to the choice of reflections for refinement.  R-factors based
 on F^2^ are statistically about twice as large as those based on F, and R-
 factors based on ALL data will be even larger.
;
_reflns_number_total     7155
_reflns_number_gt     5052
_reflns_threshold_expression     I>2\s(I)
_refine_ls_structure_factor_coef     Fsqd
_refine_ls_matrix_type     full
_refine_ls_R_factor_all     0.0714
_refine_ls_R_factor_gt     0.0458
_refine_ls_wR_factor_gt     0.1257
_refine_ls_wR_factor_ref     0.1469
_refine_ls_goodness_of_fit_ref     0.947
_refine_ls_restrained_S_all     0.947
_refine_ls_number_reflns     7155
_refine_ls_number_parameters     293
_refine_ls_number_restraints     0
_refine_ls_hydrogen_treatment     mixed
_refine_ls_weighting_scheme     calc
_refine_ls_weighting_details
         'calc w=1/[\s^2^(Fo^2^)+(0.0913P)^2^+0.1348P] where P=(Fo^2^+2Fc^2^)/3'
_atom_sites_solution_hydrogens     geom
_atom_sites_solution_primary     direct
_atom_sites_solution_secondary     difmap
_refine_ls_shift/su_max     0.000
_refine_ls_shift/su_mean     0.000
_refine_diff_density_max     0.402
_refine_diff_density_min     -0.225
_refine_ls_extinction_method     none
_refine_ls_extinction_coef     ?
loop_
    _atom_type_symbol
    _atom_type_description
    _atom_type_scat_dispersion_real
    _atom_type_scat_dispersion_imag
    _atom_type_scat_source
    'C' 'C' 0.0033 0.0016
                         'International Tables Vol C Tables 4.2.6.8 and 6.1.1.4'
    'H' 'H' 0.0000 0.0000
                         'International Tables Vol C Tables 4.2.6.8 and 6.1.1.4'
    'O' 'O' 0.0106 0.0060
                         'International Tables Vol C Tables 4.2.6.8 and 6.1.1.4'
_computing_data_collection     'APEX2 (Bruker, 2009)'
_computing_cell_refinement     'SAINT (Bruker, 2009)'
_computing_data_reduction     'SAINT (Bruker, 2009)'
_computing_structure_solution     'SHELXTL (Sheldrick, 2008)'
_computing_structure_refinement     'SHELXTL (Sheldrick, 2008)'
_computing_molecular_graphics     'SHELXTL (Sheldrick, 2008)'
_computing_publication_material
                             'SHELXTL (Sheldrick, 2008) and PLATON (Spek, 2009)'
loop_
    _atom_site_type_symbol
    _atom_site_label
    _atom_site_fract_x
    _atom_site_fract_y
    _atom_site_fract_z
    _atom_site_U_iso_or_equiv
    _atom_site_adp_type
    _atom_site_calc_flag
    _atom_site_refinement_flags
    _atom_site_occupancy
    _atom_site_symmetry_multiplicity
    _atom_site_disorder_assembly
    _atom_site_disorder_group
    O O1 1.67428(14) 0.11123(9) 0.62770(5) 0.0245(2) Uani d . 1 1 . .
    O O2 1.18019(13) 0.07397(8) 0.44966(4) 0.01891(19) Uani d . 1 1 . .
    O O3 0.03940(13) 0.44359(8) 0.27772(4) 0.01874(19) Uani d . 1 1 . .
    C C1 1.10873(19) 0.31949(12) 0.55966(6) 0.0187(2) Uani d . 1 1 . .
    H H1A 0.9815 0.3669 0.5452 0.022 Uiso calc R 1 1 . .
    C C2 1.2188(2) 0.35854(12) 0.60903(6) 0.0210(3) Uani d . 1 1 . .
    H H2A 1.1648 0.4326 0.6273 0.025 Uiso calc R 1 1 . .
    C C3 1.4073(2) 0.28868(12) 0.63122(6) 0.0193(2) Uani d . 1 1 . .
    H H3A 1.4798 0.3158 0.6642 0.023 Uiso calc R 1 1 . .
    C C4 1.48910(19) 0.17725(11) 0.60411(6) 0.0168(2) Uani d . 1 1 . .
    C C5 1.37933(18) 0.13808(11) 0.55490(6) 0.0159(2) Uani d . 1 1 . .
    H H5A 1.4331 0.0635 0.5370 0.019 Uiso calc R 1 1 . .
    C C6 1.19002(18) 0.20879(11) 0.53191(5) 0.0147(2) Uani d . 1 1 . .
    C C7 1.08792(18) 0.16453(11) 0.47562(5) 0.0149(2) Uani d . 1 1 . .
    C C8 0.88422(19) 0.23100(11) 0.45154(6) 0.0175(2) Uani d . 1 1 . .
    H H8A 0.8178 0.2985 0.4726 0.021 Uiso calc R 1 1 . .
    C C9 0.79155(18) 0.19653(11) 0.39981(6) 0.0157(2) Uani d . 1 1 . .
    H H9A 0.8609 0.1263 0.3814 0.019 Uiso calc R 1 1 . .
    C C10 0.59375(18) 0.25740(11) 0.36941(5) 0.0148(2) Uani d . 1 1 . .
    C C11 0.51656(19) 0.20878(11) 0.31596(6) 0.0165(2) Uani d . 1 1 . .
    H H11A 0.5911 0.1353 0.3017 0.020 Uiso calc R 1 1 . .
    C C12 0.33214(19) 0.26639(11) 0.28337(6) 0.0162(2) Uani d . 1 1 . .
    H H12A 0.2838 0.2318 0.2480 0.019 Uiso calc R 1 1 . .
    C C13 0.22125(18) 0.37651(11) 0.30454(5) 0.0151(2) Uani d . 1 1 . .
    C C14 0.29544(19) 0.42667(11) 0.35819(6) 0.0167(2) Uani d . 1 1 . .
    H H14A 0.2211 0.5005 0.3722 0.020 Uiso calc R 1 1 . .
    C C15 0.47706(18) 0.36780(11) 0.39023(6) 0.0163(2) Uani d . 1 1 . .
    H H15A 0.5235 0.4015 0.4262 0.020 Uiso calc R 1 1 . .
    C C16 -0.04781(19) 0.40731(11) 0.21970(6) 0.0169(2) Uani d . 1 1 . .
    H H16A -0.0784 0.3128 0.2336 0.020 Uiso calc R 1 1 . .
    H H16B 0.0467 0.4194 0.1779 0.020 Uiso calc R 1 1 . .
    C C17 -0.24440(19) 0.50374(11) 0.20419(6) 0.0166(2) Uani d . 1 1 . .
    H H17A -0.2112 0.5967 0.1981 0.020 Uiso calc R 1 1 . .
    H H17B -0.3398 0.4836 0.2456 0.020 Uiso calc R 1 1 . .
    C C18 -0.35328(18) 0.49674(11) 0.13800(6) 0.0166(2) Uani d . 1 1 . .
    H H18A -0.3893 0.4046 0.1436 0.020 Uiso calc R 1 1 . .
    H H18B -0.2605 0.5182 0.0960 0.020 Uiso calc R 1 1 . .
    C C19 -0.54867(18) 0.59744(11) 0.12739(6) 0.0167(2) Uani d . 1 1 . .
    H H19A -0.6427 0.5718 0.1687 0.020 Uiso calc R 1 1 . .
    H H19B -0.5117 0.6878 0.1259 0.020 Uiso calc R 1 1 . .
    C C20 -0.66224(19) 0.60539(11) 0.05978(6) 0.0171(2) Uani d . 1 1 . .
    H H20A -0.5696 0.6318 0.0181 0.021 Uiso calc R 1 1 . .
    H H20B -0.7009 0.5155 0.0610 0.021 Uiso calc R 1 1 . .
    C C21 -0.85585(18) 0.70750(11) 0.05220(6) 0.0169(2) Uani d . 1 1 . .
    H H21A -0.8168 0.7965 0.0525 0.020 Uiso calc R 1 1 . .
    H H21B -0.9489 0.6796 0.0936 0.020 Uiso calc R 1 1 . .
    C C22 -0.97131(19) 0.72124(11) -0.01577(6) 0.0169(2) Uani d . 1 1 . .
    H H22A -0.8797 0.7513 -0.0573 0.020 Uiso calc R 1 1 . .
    H H22B -1.0086 0.6321 -0.0167 0.020 Uiso calc R 1 1 . .
    C C23 -1.16618(18) 0.82165(11) -0.02125(6) 0.0174(2) Uani d . 1 1 . .
    H H23A -1.2582 0.7907 0.0200 0.021 Uiso calc R 1 1 . .
    H H23B -1.1288 0.9103 -0.0195 0.021 Uiso calc R 1 1 . .
    C C24 -1.28162(19) 0.83808(11) -0.08925(6) 0.0175(2) Uani d . 1 1 . .
    H H24A -1.3187 0.7494 -0.0912 0.021 Uiso calc R 1 1 . .
    H H24B -1.1901 0.8696 -0.1306 0.021 Uiso calc R 1 1 . .
    C C25 -1.47682(19) 0.93813(11) -0.09405(6) 0.0178(2) Uani d . 1 1 . .
    H H25A -1.4395 1.0267 -0.0921 0.021 Uiso calc R 1 1 . .
    H H25B -1.5681 0.9066 -0.0526 0.021 Uiso calc R 1 1 . .
    C C26 -1.59373(19) 0.95536(11) -0.16197(6) 0.0173(2) Uani d . 1 1 . .
    H H26A -1.5028 0.9869 -0.2035 0.021 Uiso calc R 1 1 . .
    H H26B -1.6319 0.8670 -0.1639 0.021 Uiso calc R 1 1 . .
    C C27 -1.78807(19) 1.05606(12) -0.16597(6) 0.0189(2) Uani d . 1 1 . .
    H H27A -1.7484 1.1453 -0.1665 0.023 Uiso calc R 1 1 . .
    H H27B -1.8745 1.0272 -0.1229 0.023 Uiso calc R 1 1 . .
    C C28 -1.9153(2) 1.06977(12) -0.23116(6) 0.0193(2) Uani d . 1 1 . .
    H H28A -1.8286 1.0958 -0.2744 0.023 Uiso calc R 1 1 . .
    H H28B -1.9611 0.9817 -0.2298 0.023 Uiso calc R 1 1 . .
    C C29 -2.1028(2) 1.17540(13) -0.23412(7) 0.0252(3) Uani d . 1 1 . .
    H H29A -2.1781 1.1808 -0.2760 0.038 Uiso calc R 1 1 . .
    H H29B -2.0581 1.2631 -0.2364 0.038 Uiso calc R 1 1 . .
    H H29C -2.1907 1.1490 -0.1919 0.038 Uiso calc R 1 1 . .
    H H1O1 1.718(3) 0.046(2) 0.6024(10) 0.056(5) Uiso d . 1 1 . .
loop_
    _atom_site_aniso_label
    _atom_site_aniso_U_11
    _atom_site_aniso_U_22
    _atom_site_aniso_U_33
    _atom_site_aniso_U_12
    _atom_site_aniso_U_13
    _atom_site_aniso_U_23
    O1 0.0180(5) 0.0297(5) 0.0300(4) 0.0089(4) -0.0123(4) -0.0174(4)
    O2 0.0174(5) 0.0197(4) 0.0206(4) 0.0027(3) -0.0034(3) -0.0084(3)
    O3 0.0155(4) 0.0225(4) 0.0195(4) 0.0050(3) -0.0090(3) -0.0086(3)
    C1 0.0145(6) 0.0203(5) 0.0213(5) 0.0036(4) -0.0041(4) -0.0069(4)
    C2 0.0192(6) 0.0203(5) 0.0260(5) 0.0029(5) -0.0033(5) -0.0120(4)
    C3 0.0175(6) 0.0214(5) 0.0217(5) -0.0006(5) -0.0051(4) -0.0100(4)
    C4 0.0136(6) 0.0188(5) 0.0180(5) 0.0007(4) -0.0030(4) -0.0050(4)
    C5 0.0150(6) 0.0164(5) 0.0170(5) 0.0010(4) -0.0030(4) -0.0059(4)
    C6 0.0137(6) 0.0160(5) 0.0144(4) -0.0008(4) -0.0018(4) -0.0035(4)
    C7 0.0145(6) 0.0150(5) 0.0145(4) -0.0007(4) -0.0021(4) -0.0026(4)
    C8 0.0149(6) 0.0190(5) 0.0185(5) 0.0021(4) -0.0031(4) -0.0058(4)
    C9 0.0143(6) 0.0150(5) 0.0167(5) 0.0005(4) -0.0022(4) -0.0026(4)
    C10 0.0126(6) 0.0160(5) 0.0148(4) -0.0005(4) -0.0020(4) -0.0019(4)
    C11 0.0157(6) 0.0171(5) 0.0171(5) 0.0008(4) -0.0016(4) -0.0059(4)
    C12 0.0149(6) 0.0186(5) 0.0157(4) 0.0001(4) -0.0036(4) -0.0056(4)
    C13 0.0122(5) 0.0168(5) 0.0154(4) 0.0013(4) -0.0034(4) -0.0027(4)
    C14 0.0148(6) 0.0177(5) 0.0183(5) 0.0018(4) -0.0025(4) -0.0070(4)
    C15 0.0151(6) 0.0184(5) 0.0159(5) -0.0004(4) -0.0037(4) -0.0052(4)
    C16 0.0159(6) 0.0189(5) 0.0165(5) 0.0008(4) -0.0058(4) -0.0051(4)
    C17 0.0140(6) 0.0179(5) 0.0172(5) 0.0016(4) -0.0042(4) -0.0037(4)
    C18 0.0140(6) 0.0177(5) 0.0179(5) 0.0018(4) -0.0052(4) -0.0043(4)
    C19 0.0139(6) 0.0182(5) 0.0173(5) 0.0019(4) -0.0037(4) -0.0042(4)
    C20 0.0150(6) 0.0185(5) 0.0178(5) 0.0023(4) -0.0043(4) -0.0051(4)
    C21 0.0147(6) 0.0189(5) 0.0167(5) 0.0018(4) -0.0041(4) -0.0046(4)
    C22 0.0154(6) 0.0182(5) 0.0171(5) 0.0013(4) -0.0048(4) -0.0046(4)
    C23 0.0154(6) 0.0198(5) 0.0166(5) 0.0025(4) -0.0049(4) -0.0047(4)
    C24 0.0166(6) 0.0180(5) 0.0175(5) 0.0022(4) -0.0050(4) -0.0043(4)
    C25 0.0166(6) 0.0184(5) 0.0181(5) 0.0030(4) -0.0056(4) -0.0050(4)
    C26 0.0170(6) 0.0174(5) 0.0175(5) 0.0018(4) -0.0056(4) -0.0044(4)
    C27 0.0190(6) 0.0181(5) 0.0202(5) 0.0030(5) -0.0077(4) -0.0064(4)
    C28 0.0189(6) 0.0216(5) 0.0177(5) 0.0021(5) -0.0063(4) -0.0058(4)
    C29 0.0220(7) 0.0282(6) 0.0269(6) 0.0062(5) -0.0112(5) -0.0107(5)
_geom_special_details
;
 All esds (except the esd in the dihedral angle between two l.s. planes)
 are estimated using the full covariance matrix.  The cell esds are taken
 into account individually in the estimation of esds in distances, angles
 and torsion angles; correlations between esds in cell parameters are only
 used when they are defined by crystal symmetry.  An approximate (isotropic)
 treatment of cell esds is used for estimating esds involving l.s. planes.
;
loop_
    _geom_bond_atom_site_label_1
    _geom_bond_atom_site_label_2
    _geom_bond_site_symmetry_2
    _geom_bond_distance
    _geom_bond_publ_flag
    O1 C4 . 1.3561(14) ?
    O1 H1O1 . 0.927(19) ?
    O2 C7 . 1.2296(13) ?
    O3 C13 . 1.3594(13) ?
    O3 C16 . 1.4346(13) ?
    C1 C2 . 1.3906(16) ?
    C1 C6 . 1.3958(14) ?
    C1 H1A . 0.9300 ?
    C2 C3 . 1.3799(17) ?
    C2 H2A . 0.9300 ?
    C3 C4 . 1.3959(15) ?
    C3 H3A . 0.9300 ?
    C4 C5 . 1.3876(15) ?
    C5 C6 . 1.3910(16) ?
    C5 H5A . 0.9300 ?
    C6 C7 . 1.4977(15) ?
    C7 C8 . 1.4642(16) ?
    C8 C9 . 1.3394(15) ?
    C8 H8A . 0.9300 ?
    C9 C10 . 1.4550(16) ?
    C9 H9A . 0.9300 ?
    C10 C11 . 1.3960(14) ?
    C10 C15 . 1.4041(15) ?
    C11 C12 . 1.3898(16) ?
    C11 H11A . 0.9300 ?
    C12 C13 . 1.3892(14) ?
    C12 H12A . 0.9300 ?
    C13 C14 . 1.3996(14) ?
    C14 C15 . 1.3728(15) ?
    C14 H14A . 0.9300 ?
    C15 H15A . 0.9300 ?
    C16 C17 . 1.5133(15) ?
    C16 H16A . 0.9700 ?
    C16 H16B . 0.9700 ?
    C17 C18 . 1.5238(15) ?
    C17 H17A . 0.9700 ?
    C17 H17B . 0.9700 ?
    C18 C19 . 1.5239(15) ?
    C18 H18A . 0.9700 ?
    C18 H18B . 0.9700 ?
    C19 C20 . 1.5237(15) ?
    C19 H19A . 0.9700 ?
    C19 H19B . 0.9700 ?
    C20 C21 . 1.5228(15) ?
    C20 H20A . 0.9700 ?
    C20 H20B . 0.9700 ?
    C21 C22 . 1.5244(15) ?
    C21 H21A . 0.9700 ?
    C21 H21B . 0.9700 ?
    C22 C23 . 1.5205(16) ?
    C22 H22A . 0.9700 ?
    C22 H22B . 0.9700 ?
    C23 C24 . 1.5199(15) ?
    C23 H23A . 0.9700 ?
    C23 H23B . 0.9700 ?
    C24 C25 . 1.5208(16) ?
    C24 H24A . 0.9700 ?
    C24 H24B . 0.9700 ?
    C25 C26 . 1.5224(15) ?
    C25 H25A . 0.9700 ?
    C25 H25B . 0.9700 ?
    C26 C27 . 1.5210(16) ?
    C26 H26A . 0.9700 ?
    C26 H26B . 0.9700 ?
    C27 C28 . 1.5220(15) ?
    C27 H27A . 0.9700 ?
    C27 H27B . 0.9700 ?
    C28 C29 . 1.5186(17) ?
    C28 H28A . 0.9700 ?
    C28 H28B . 0.9700 ?
    C29 H29A . 0.9600 ?
    C29 H29B . 0.9600 ?
    C29 H29C . 0.9600 ?
loop_
    _geom_angle_atom_site_label_1
    _geom_angle_atom_site_label_2
    _geom_angle_atom_site_label_3
    _geom_angle_site_symmetry_1
    _geom_angle_site_symmetry_3
    _geom_angle
    _geom_angle_publ_flag
    C4 O1 H1O1 . . 109.7(12) ?
    C13 O3 C16 . . 120.08(8) ?
    C2 C1 C6 . . 119.72(11) ?
    C2 C1 H1A . . 120.1 ?
    C6 C1 H1A . . 120.1 ?
    C3 C2 C1 . . 120.77(10) ?
    C3 C2 H2A . . 119.6 ?
    C1 C2 H2A . . 119.6 ?
    C2 C3 C4 . . 119.90(10) ?
    C2 C3 H3A . . 120.1 ?
    C4 C3 H3A . . 120.1 ?
    O1 C4 C5 . . 122.73(9) ?
    O1 C4 C3 . . 117.87(10) ?
    C5 C4 C3 . . 119.40(10) ?
    C4 C5 C6 . . 120.95(10) ?
    C4 C5 H5A . . 119.5 ?
    C6 C5 H5A . . 119.5 ?
    C5 C6 C1 . . 119.26(10) ?
    C5 C6 C7 . . 117.38(9) ?
    C1 C6 C7 . . 123.31(10) ?
    O2 C7 C8 . . 121.41(10) ?
    O2 C7 C6 . . 118.66(10) ?
    C8 C7 C6 . . 119.91(9) ?
    C9 C8 C7 . . 121.35(10) ?
    C9 C8 H8A . . 119.3 ?
    C7 C8 H8A . . 119.3 ?
    C8 C9 C10 . . 126.83(10) ?
    C8 C9 H9A . . 116.6 ?
    C10 C9 H9A . . 116.6 ?
    C11 C10 C15 . . 117.57(10) ?
    C11 C10 C9 . . 119.95(10) ?
    C15 C10 C9 . . 122.45(10) ?
    C12 C11 C10 . . 122.27(10) ?
    C12 C11 H11A . . 118.9 ?
    C10 C11 H11A . . 118.9 ?
    C13 C12 C11 . . 118.83(10) ?
    C13 C12 H12A . . 120.6 ?
    C11 C12 H12A . . 120.6 ?
    O3 C13 C12 . . 125.69(10) ?
    O3 C13 C14 . . 114.44(9) ?
    C12 C13 C14 . . 119.86(10) ?
    C15 C14 C13 . . 120.53(10) ?
    C15 C14 H14A . . 119.7 ?
    C13 C14 H14A . . 119.7 ?
    C14 C15 C10 . . 120.92(10) ?
    C14 C15 H15A . . 119.5 ?
    C10 C15 H15A . . 119.5 ?
    O3 C16 C17 . . 104.86(8) ?
    O3 C16 H16A . . 110.8 ?
    C17 C16 H16A . . 110.8 ?
    O3 C16 H16B . . 110.8 ?
    C17 C16 H16B . . 110.8 ?
    H16A C16 H16B . . 108.9 ?
    C16 C17 C18 . . 114.84(9) ?
    C16 C17 H17A . . 108.6 ?
    C18 C17 H17A . . 108.6 ?
    C16 C17 H17B . . 108.6 ?
    C18 C17 H17B . . 108.6 ?
    H17A C17 H17B . . 107.5 ?
    C17 C18 C19 . . 110.54(9) ?
    C17 C18 H18A . . 109.5 ?
    C19 C18 H18A . . 109.5 ?
    C17 C18 H18B . . 109.5 ?
    C19 C18 H18B . . 109.5 ?
    H18A C18 H18B . . 108.1 ?
    C20 C19 C18 . . 114.83(9) ?
    C20 C19 H19A . . 108.6 ?
    C18 C19 H19A . . 108.6 ?
    C20 C19 H19B . . 108.6 ?
    C18 C19 H19B . . 108.6 ?
    H19A C19 H19B . . 107.5 ?
    C21 C20 C19 . . 112.36(9) ?
    C21 C20 H20A . . 109.1 ?
    C19 C20 H20A . . 109.1 ?
    C21 C20 H20B . . 109.1 ?
    C19 C20 H20B . . 109.1 ?
    H20A C20 H20B . . 107.9 ?
    C20 C21 C22 . . 114.06(9) ?
    C20 C21 H21A . . 108.7 ?
    C22 C21 H21A . . 108.7 ?
    C20 C21 H21B . . 108.7 ?
    C22 C21 H21B . . 108.7 ?
    H21A C21 H21B . . 107.6 ?
    C23 C22 C21 . . 112.97(9) ?
    C23 C22 H22A . . 109.0 ?
    C21 C22 H22A . . 109.0 ?
    C23 C22 H22B . . 109.0 ?
    C21 C22 H22B . . 109.0 ?
    H22A C22 H22B . . 107.8 ?
    C24 C23 C22 . . 113.65(9) ?
    C24 C23 H23A . . 108.8 ?
    C22 C23 H23A . . 108.8 ?
    C24 C23 H23B . . 108.8 ?
    C22 C23 H23B . . 108.8 ?
    H23A C23 H23B . . 107.7 ?
    C23 C24 C25 . . 113.25(9) ?
    C23 C24 H24A . . 108.9 ?
    C25 C24 H24A . . 108.9 ?
    C23 C24 H24B . . 108.9 ?
    C25 C24 H24B . . 108.9 ?
    H24A C24 H24B . . 107.7 ?
    C24 C25 C26 . . 113.70(9) ?
    C24 C25 H25A . . 108.8 ?
    C26 C25 H25A . . 108.8 ?
    C24 C25 H25B . . 108.8 ?
    C26 C25 H25B . . 108.8 ?
    H25A C25 H25B . . 107.7 ?
    C27 C26 C25 . . 112.98(9) ?
    C27 C26 H26A . . 109.0 ?
    C25 C26 H26A . . 109.0 ?
    C27 C26 H26B . . 109.0 ?
    C25 C26 H26B . . 109.0 ?
    H26A C26 H26B . . 107.8 ?
    C26 C27 C28 . . 114.37(9) ?
    C26 C27 H27A . . 108.7 ?
    C28 C27 H27A . . 108.7 ?
    C26 C27 H27B . . 108.7 ?
    C28 C27 H27B . . 108.7 ?
    H27A C27 H27B . . 107.6 ?
    C29 C28 C27 . . 112.26(9) ?
    C29 C28 H28A . . 109.2 ?
    C27 C28 H28A . . 109.2 ?
    C29 C28 H28B . . 109.2 ?
    C27 C28 H28B . . 109.2 ?
    H28A C28 H28B . . 107.9 ?
    C28 C29 H29A . . 109.5 ?
    C28 C29 H29B . . 109.5 ?
    H29A C29 H29B . . 109.5 ?
    C28 C29 H29C . . 109.5 ?
    H29A C29 H29C . . 109.5 ?
    H29B C29 H29C . . 109.5 ?
loop_
    _geom_torsion_atom_site_label_1
    _geom_torsion_atom_site_label_2
    _geom_torsion_atom_site_label_3
    _geom_torsion_atom_site_label_4
    _geom_torsion_site_symmetry_1
    _geom_torsion_site_symmetry_2
    _geom_torsion_site_symmetry_3
    _geom_torsion_site_symmetry_4
    _geom_torsion
    _geom_torsion_publ_flag
    C6 C1 C2 C3 . . . . -0.31(19) ?
    C1 C2 C3 C4 . . . . -0.14(19) ?
    C2 C3 C4 O1 . . . . -179.67(11) ?
    C2 C3 C4 C5 . . . . 0.08(18) ?
    O1 C4 C5 C6 . . . . -179.82(11) ?
    C3 C4 C5 C6 . . . . 0.43(18) ?
    C4 C5 C6 C1 . . . . -0.88(18) ?
    C4 C5 C6 C7 . . . . 176.62(10) ?
    C2 C1 C6 C5 . . . . 0.81(18) ?
    C2 C1 C6 C7 . . . . -176.53(11) ?
    C5 C6 C7 O2 . . . . -3.99(16) ?
    C1 C6 C7 O2 . . . . 173.39(11) ?
    C5 C6 C7 C8 . . . . 177.31(10) ?
    C1 C6 C7 C8 . . . . -5.30(17) ?
    O2 C7 C8 C9 . . . . -0.64(18) ?
    C6 C7 C8 C9 . . . . 178.02(11) ?
    C7 C8 C9 C10 . . . . -177.78(11) ?
    C8 C9 C10 C11 . . . . -179.31(12) ?
    C8 C9 C10 C15 . . . . 2.64(19) ?
    C15 C10 C11 C12 . . . . 0.44(17) ?
    C9 C10 C11 C12 . . . . -177.70(11) ?
    C10 C11 C12 C13 . . . . 0.25(18) ?
    C16 O3 C13 C12 . . . . -3.73(17) ?
    C16 O3 C13 C14 . . . . 176.57(10) ?
    C11 C12 C13 O3 . . . . 179.88(11) ?
    C11 C12 C13 C14 . . . . -0.44(17) ?
    O3 C13 C14 C15 . . . . 179.62(10) ?
    C12 C13 C14 C15 . . . . -0.09(18) ?
    C13 C14 C15 C10 . . . . 0.82(18) ?
    C11 C10 C15 C14 . . . . -0.98(17) ?
    C9 C10 C15 C14 . . . . 177.11(11) ?
    C13 O3 C16 C17 . . . . -179.19(9) ?
    O3 C16 C17 C18 . . . . 173.04(9) ?
    C16 C17 C18 C19 . . . . 179.95(10) ?
    C17 C18 C19 C20 . . . . 176.22(10) ?
    C18 C19 C20 C21 . . . . 179.98(10) ?
    C19 C20 C21 C22 . . . . 178.56(10) ?
    C20 C21 C22 C23 . . . . 178.85(10) ?
    C21 C22 C23 C24 . . . . 179.19(10) ?
    C22 C23 C24 C25 . . . . 179.71(10) ?
    C23 C24 C25 C26 . . . . -179.99(10) ?
    C24 C25 C26 C27 . . . . -179.83(10) ?
    C25 C26 C27 C28 . . . . -176.74(10) ?
    C26 C27 C28 C29 . . . . -177.78(11) ?
loop_
    _geom_hbond_atom_site_label_D
    _geom_hbond_atom_site_label_H
    _geom_hbond_atom_site_label_A
    _geom_hbond_site_symmetry_A
    _geom_hbond_distance_DH
    _geom_hbond_distance_HA
    _geom_hbond_distance_DA
    _geom_hbond_angle_DHA
    _geom_hbond_publ_flag
    O1 H1O1 O2 2_856 0.93(2) 1.80(2) 2.7269(14) 175.6(18) yes
    C29 H29A O1 1_164 0.9600 2.4400 3.3589(18) 160.00 yes
    C17 H17B Cg1 1_455 0.9700 2.73 3.6159(16) 152 yes
    C28 H28A Cg2 1_264 0.9700 2.93 3.8481(16) 159 yes
_iucr_refine_instructions_details
;
TITL I in P-1 (100K)
CELL 0.71073   6.5138  10.1548  19.2639  75.361  85.872  83.013
ZERR    2.00   0.0016   0.0024   0.0047   0.006   0.007   0.006
LATT  1
SFAC C H O
UNIT 58 80 6
SIZE 0.084 0.118 0.293
L.S. 10
BOND $H
FMAP 2 1 60
PLAN 20
ACTA
CONF
OMIT 0 0 1
OMIT 1 0 1
WGHT    0.091300    0.134800
FVAR       0.47141
O1    3    1.674280    0.111227    0.627698    11.00000    0.01799    0.02970 =
         0.03002   -0.01740   -0.01227    0.00895
O2    3    1.180189    0.073966    0.449656    11.00000    0.01744    0.01972 =
         0.02058   -0.00835   -0.00343    0.00274
O3    3    0.039396    0.443589    0.277723    11.00000    0.01550    0.02251 =
         0.01952   -0.00862   -0.00896    0.00504
C1    1    1.108734    0.319487    0.559665    11.00000    0.01447    0.02034 =
         0.02131   -0.00695   -0.00407    0.00359
AFIX  43
H1A   2    0.981488    0.366926    0.545209    11.00000   -1.20000
AFIX   0
C2    1    1.218829    0.358537    0.609027    11.00000    0.01924    0.02026 =
         0.02597   -0.01201   -0.00331    0.00291
AFIX  43
H2A   2    1.164783    0.432594    0.627297    11.00000   -1.20000
AFIX   0
C3    1    1.407342    0.288677    0.631215    11.00000    0.01754    0.02137 =
         0.02173   -0.01002   -0.00505   -0.00057
AFIX  43
H3A   2    1.479811    0.315790    0.664175    11.00000   -1.20000
AFIX   0
C4    1    1.489097    0.177246    0.604112    11.00000    0.01360    0.01877 =
         0.01796   -0.00495   -0.00304    0.00065
C5    1    1.379332    0.138084    0.554898    11.00000    0.01501    0.01636 =
         0.01705   -0.00589   -0.00296    0.00102
AFIX  43
H5A   2    1.433114    0.063489    0.537029    11.00000   -1.20000
AFIX   0
C6    1    1.190020    0.208790    0.531907    11.00000    0.01367    0.01601 =
         0.01438   -0.00355   -0.00178   -0.00084
C7    1    1.087917    0.164530    0.475619    11.00000    0.01453    0.01500 =
         0.01449   -0.00258   -0.00209   -0.00070
C8    1    0.884216    0.231000    0.451536    11.00000    0.01494    0.01902 =
         0.01847   -0.00580   -0.00313    0.00214
AFIX  43
H8A   2    0.817816    0.298533    0.472584    11.00000   -1.20000
AFIX   0
C9    1    0.791554    0.196528    0.399810    11.00000    0.01427    0.01504 =
         0.01665   -0.00259   -0.00217    0.00054
AFIX  43
H9A   2    0.860930    0.126314    0.381391    11.00000   -1.20000
AFIX   0
C10   1    0.593745    0.257403    0.369412    11.00000    0.01259    0.01601 =
         0.01477   -0.00188   -0.00202   -0.00049
C11   1    0.516559    0.208781    0.315959    11.00000    0.01570    0.01715 =
         0.01708   -0.00591   -0.00162    0.00077
AFIX  43
H11A  2    0.591120    0.135300    0.301666    11.00000   -1.20000
AFIX   0
C12   1    0.332137    0.266394    0.283366    11.00000    0.01490    0.01861 =
         0.01573   -0.00563   -0.00356    0.00008
AFIX  43
H12A  2    0.283807    0.231841    0.248002    11.00000   -1.20000
AFIX   0
C13   1    0.221254    0.376506    0.304540    11.00000    0.01223    0.01680 =
         0.01537   -0.00265   -0.00345    0.00127
C14   1    0.295439    0.426668    0.358186    11.00000    0.01478    0.01770 =
         0.01833   -0.00699   -0.00249    0.00178
AFIX  43
H14A  2    0.221092    0.500472    0.372240    11.00000   -1.20000
AFIX   0
C15   1    0.477063    0.367805    0.390227    11.00000    0.01507    0.01845 =
         0.01595   -0.00522   -0.00366   -0.00036
AFIX  43
H15A  2    0.523470    0.401526    0.426225    11.00000   -1.20000
AFIX   0
C16   1   -0.047811    0.407306    0.219702    11.00000    0.01591    0.01892 =
         0.01645   -0.00513   -0.00581    0.00084
AFIX  23
H16A  2   -0.078368    0.312818    0.233604    11.00000   -1.20000
H16B  2    0.046715    0.419409    0.177856    11.00000   -1.20000
AFIX   0
C17   1   -0.244400    0.503744    0.204187    11.00000    0.01401    0.01793 =
         0.01720   -0.00366   -0.00417    0.00161
AFIX  23
H17A  2   -0.211249    0.596667    0.198121    11.00000   -1.20000
H17B  2   -0.339778    0.483562    0.245581    11.00000   -1.20000
AFIX   0
C18   1   -0.353285    0.496736    0.138002    11.00000    0.01399    0.01770 =
         0.01794   -0.00428   -0.00517    0.00177
AFIX  23
H18A  2   -0.260506    0.518215    0.095965    11.00000   -1.20000
H18B  2   -0.389335    0.404609    0.143581    11.00000   -1.20000
AFIX   0
C19   1   -0.548665    0.597436    0.127395    11.00000    0.01391    0.01821 =
         0.01732   -0.00420   -0.00365    0.00189
AFIX  23
H19A  2   -0.642739    0.571819    0.168724    11.00000   -1.20000
H19B  2   -0.511724    0.687841    0.125897    11.00000   -1.20000
AFIX   0
C20   1   -0.662241    0.605387    0.059776    11.00000    0.01496    0.01853 =
         0.01776   -0.00510   -0.00433    0.00234
AFIX  23
H20A  2   -0.700855    0.515507    0.061012    11.00000   -1.20000
H20B  2   -0.569649    0.631811    0.018107    11.00000   -1.20000
AFIX   0
C21   1   -0.855845    0.707501    0.052201    11.00000    0.01473    0.01886 =
         0.01671   -0.00462   -0.00409    0.00176
AFIX  23
H21A  2   -0.816837    0.796524    0.052534    11.00000   -1.20000
H21B  2   -0.948935    0.679554    0.093555    11.00000   -1.20000
AFIX   0
C22   1   -0.971312    0.721242   -0.015775    11.00000    0.01537    0.01818 =
         0.01708   -0.00464   -0.00479    0.00128
AFIX  23
H22A  2   -0.879746    0.751345   -0.057290    11.00000   -1.20000
H22B  2   -1.008615    0.632107   -0.016696    11.00000   -1.20000
AFIX   0
C23   1   -1.166180    0.821650   -0.021250    11.00000    0.01537    0.01985 =
         0.01662   -0.00474   -0.00488    0.00252
AFIX  23
H23A  2   -1.258178    0.790749    0.020028    11.00000   -1.20000
H23B  2   -1.128776    0.910309   -0.019504    11.00000   -1.20000
AFIX   0
C24   1   -1.281625    0.838077   -0.089249    11.00000    0.01660    0.01800 =
         0.01747   -0.00430   -0.00504    0.00216
AFIX  23
H24A  2   -1.318681    0.749426   -0.091156    11.00000   -1.20000
H24B  2   -1.190091    0.869562   -0.130576    11.00000   -1.20000
AFIX   0
C25   1   -1.476822    0.938134   -0.094046    11.00000    0.01661    0.01838 =
         0.01809   -0.00496   -0.00563    0.00296
AFIX  23
H25A  2   -1.439536    1.026685   -0.092061    11.00000   -1.20000
H25B  2   -1.568073    0.906597   -0.052645    11.00000   -1.20000
AFIX   0
C26   1   -1.593726    0.955356   -0.161966    11.00000    0.01695    0.01739 =
         0.01749   -0.00442   -0.00564    0.00178
AFIX  23
H26A  2   -1.502775    0.986859   -0.203458    11.00000   -1.20000
H26B  2   -1.631887    0.867014   -0.163943    11.00000   -1.20000
AFIX   0
C27   1   -1.788071    1.056058   -0.165966    11.00000    0.01902    0.01814 =
         0.02016   -0.00636   -0.00772    0.00303
AFIX  23
H27A  2   -1.748355    1.145347   -0.166525    11.00000   -1.20000
H27B  2   -1.874510    1.027237   -0.122906    11.00000   -1.20000
AFIX   0
C28   1   -1.915270    1.069767   -0.231159    11.00000    0.01893    0.02163 =
         0.01768   -0.00576   -0.00630    0.00206
AFIX  23
H28A  2   -1.828578    1.095772   -0.274437    11.00000   -1.20000
H28B  2   -1.961083    0.981718   -0.229771    11.00000   -1.20000
AFIX   0
C29   1   -2.102771    1.175404   -0.234117    11.00000    0.02200    0.02824 =
         0.02688   -0.01074   -0.01123    0.00616
AFIX  33
H29A  2   -2.178126    1.180839   -0.275960    11.00000   -1.50000
H29B  2   -2.058068    1.263113   -0.236383    11.00000   -1.50000
H29C  2   -2.190653    1.149040   -0.191877    11.00000   -1.50000
AFIX   0
H1O1  2    1.718343    0.045637    0.602446    11.00000    0.05597
HKLF 4
REM  mo_3ohc14hb_0m in P-1 (100K)
REM R1 =  0.0458 for   5052 Fo > 4sig(Fo)  and  0.0714 for all   7155 data
REM    293 parameters refined using      0 restraints
END
WGHT      0.0699      0.1423
REM Highest difference peak  0.402,  deepest hole -0.225,  1-sigma level  0.050
Q1    1   0.2683  0.3120  0.2972  11.00000  0.05    0.40
Q2    1   0.5502  0.2403  0.3409  11.00000  0.05    0.40
Q3    1   1.4602  0.2467  0.6068  11.00000  0.05    0.37
Q4    1   0.5540  0.3166  0.3783  11.00000  0.05    0.36
Q5    1  -1.0668  0.7754 -0.0198  11.00000  0.05    0.36
Q6    1   1.1500  0.1924  0.5008  11.00000  0.05    0.35
Q7    1   0.9831  0.1947  0.4601  11.00000  0.05    0.35
Q8    1   1.4373  0.2280  0.6210  11.00000  0.05    0.35
Q9    1  -0.1538  0.4493  0.2143  11.00000  0.05    0.35
Q10   1  -0.7598  0.6572  0.0587  11.00000  0.05    0.34
Q11   1   0.6968  0.2409  0.3832  11.00000  0.05    0.34
Q12   1   1.4359  0.1598  0.5809  11.00000  0.05    0.33
Q13   1   0.2530  0.3913  0.3352  11.00000  0.05    0.33
Q14   1   0.4128  0.4042  0.3623  11.00000  0.05    0.32
Q15   1  -2.0182  1.1179 -0.2359  11.00000  0.05    0.31
Q16   1   1.1687  0.3372  0.5810  11.00000  0.05    0.31
Q17   1   0.8242  0.1813  0.4390  11.00000  0.05    0.31
Q18   1  -1.7013  1.0063 -0.1609  11.00000  0.05    0.31
Q19   1   1.1544  0.2653  0.5415  11.00000  0.05    0.30
Q20   1   0.5262  0.2176  0.3546  11.00000  0.05    0.30
;
