# Supplementary material for: (E)-1-(3-Hy­droxy­phen­yl)-3-[4-(tetra­dec­yl­oxy)phen­yl]prop-2-en-1-one
Source: Acta Crystallogr Sect E Struct Rep Online. 2012 Sep 8;68(Pt 10):o2911–2. doi: 10.1107/S1600536812038020 (PMC3470259; doi:10.1107/S1600536812038020)
Supplement: Supplementary file 2 [file e-68-o2911-Isup2.hkl]

# 
# h,k,l, Fc-squared, Fo-squared, sigma(Fo-squared) and status flag 
# 
data_I
_shelx_title ' mo_3ohc14hb_0m in P-1 (100K)' 
_shelx_refln_list_code          4 
_shelx_F_calc_maximum      210.78 
_exptl_crystal_F_000       476.00 
_reflns_d_resolution_high  0.7068 
 
loop_ 
 _symmetry_equiv_pos_as_xyz 
 'x, y, z' 
 '-x, -y, -z' 
 
_cell_length_a     6.5138 
_cell_length_b    10.1548 
_cell_length_c    19.2639 
_cell_angle_alpha  75.361 
_cell_angle_beta   85.872 
_cell_angle_gamma  83.013 
 
_shelx_F_squared_multiplier     1.000 
 
loop_ 
 _refln_index_h 
 _refln_index_k 
 _refln_index_l 
 _refln_F_squared_calc 
 _refln_F_squared_meas 
 _refln_F_squared_sigma 
 _refln_observed_status 
   1   0   0       30.05       32.48      2.43 o 
   2   0   0       12.87       16.30      1.51 o 
   3   0   0      495.33      570.98     10.95 o 
   4   0   0        0.49       -0.62      1.14 o 
   5   0   0        0.82        1.47      1.77 o 
   6   0   0       38.47       38.84      3.96 o 
   7   0   0      200.81      187.27      9.98 o 
   8   0   0        4.10        3.66      3.66 o 
   9   0   0        3.47        6.05      4.16 o 
  -9   1   0       97.33      123.78     11.46 o 
  -8   1   0       29.23       23.98      5.35 o 
  -7   1   0        0.17       -2.90      3.61 o 
  -6   1   0       28.74       22.08      5.96 o 
  -5   1   0        3.59        4.91      4.14 o 
  -4   1   0      482.79      492.95     13.26 o 
  -3   1   0     2814.14     2920.68     66.62 o 
  -2   1   0        5.09        5.27      0.76 o 
  -1   1   0      504.37      480.58     13.61 o 
   0   1   0        1.39        0.45      0.34 o 
   1   1   0     1543.60     1530.11     22.90 o 
   2   1   0       56.42       54.84      3.75 o 
   4   1   0       89.50       91.15      4.04 o 
   5   1   0        9.96        7.77      3.09 o 
   6   1   0        1.93        0.13      1.90 o 
   7   1   0        0.96       -2.46      2.51 o 
   8   1   0        3.03       -2.84      3.04 o 
   9   1   0        0.00       -0.33      3.98 o 
  -8   2   0        0.53        0.38      3.47 o 
  -7   2   0        4.04       -1.31      4.14 o 
  -6   2   0        1.62       -1.67      3.01 o 
  -5   2   0        1.31        1.04      2.45 o 
  -4   2   0       47.87       39.67      6.58 o 
  -3   2   0     1079.11     1238.42     16.34 o 
  -2   2   0        6.21        8.19      1.12 o 
  -1   2   0       54.28       45.96      1.56 o 
   0   2   0      823.94      837.99     10.66 o 
   1   2   0      316.58      281.25      4.58 o 
   2   2   0      387.27      388.68      7.57 o 
   4   2   0      354.72      370.88     10.93 o 
   5   2   0       64.43       64.30      4.42 o 
   6   2   0       17.56       20.02      3.11 o 
   7   2   0      110.92      117.89      5.76 o 
   8   2   0       65.07       66.94     14.20 o 
   9   2   0        4.19        6.06      6.58 o 
  -8   3   0        0.97       -3.25      3.25 o 
  -7   3   0        3.75        3.44      3.18 o 
  -6   3   0        0.54        2.40      3.51 o 
  -5   3   0      414.19      377.89     18.67 o 
  -4   3   0      124.37      117.85      3.25 o 
  -3   3   0       53.92       57.59      1.95 o 
  -2   3   0     5509.57     5978.22     57.25 o 
  -1   3   0      438.23      439.39      5.42 o 
   0   3   0      820.38      825.43      8.80 o 
   1   3   0      855.15      886.71     12.06 o 
   2   3   0      869.29      846.78     18.57 o 
   3   3   0       21.35       20.08      2.00 o 
   4   3   0      168.55      166.33      5.56 o 
   5   3   0        6.31        7.97      2.07 o 
   6   3   0       53.94       49.71      5.05 o 
   7   3   0       64.76       66.99      4.25 o 
   8   3   0        4.94        4.73      2.91 o 
  -8   4   0      174.33      181.99     13.21 o 
  -7   4   0        9.68       16.15      4.66 o 
  -6   4   0       13.67       13.46      5.77 o 
  -5   4   0       63.34       27.60      1.79 o 
  -4   4   0      374.47      381.74      8.83 o 
  -3   4   0       80.38       62.50      2.17 o 
  -2   4   0      139.20      163.35      2.87 o 
  -1   4   0      104.00      107.69      2.23 o 
   0   4   0      207.92      188.66      2.82 o 
   1   4   0        4.44        4.60      1.83 o 
   2   4   0       43.10       41.10      1.12 o 
   3   4   0        9.15        6.83      1.52 o 
   4   4   0       52.13       52.00      3.01 o 
   5   4   0       38.51       39.52      3.02 o 
   6   4   0        2.71        1.53      1.74 o 
   7   4   0       67.42       66.57      4.30 o 
  -8   5   0       59.09       65.35      8.69 o 
  -7   5   0       43.88       50.93      7.15 o 
  -6   5   0        9.76        9.05      5.24 o 
  -5   5   0       38.08       30.04      3.35 o 
  -4   5   0      626.39      635.51     15.62 o 
  -3   5   0      635.75      632.03      7.32 o 
  -2   5   0      204.27      207.56      3.88 o 
  -1   5   0        7.43        9.23      1.02 o 
   0   5   0       84.76       91.44      2.06 o 
   1   5   0        0.30       -0.16      0.71 o 
   2   5   0       14.78       12.91      1.22 o 
   3   5   0       66.34       74.47      2.56 o 
   4   5   0       83.94       86.15      5.70 o 
   5   5   0        2.08       -0.25      1.68 o 
   6   5   0        0.71        1.78      2.65 o 
   7   5   0      284.44      301.94     19.37 o 
   8   5   0        7.83       11.97      4.22 o 
  -7   6   0       15.23       18.73      5.22 o 
  -6   6   0       13.66        9.51      3.73 o 
  -5   6   0       40.36       42.09      4.40 o 
  -4   6   0       70.04       57.48      4.97 o 
  -3   6   0      693.92      684.44     10.78 o 
  -2   6   0       36.08       31.60      1.90 o 
  -1   6   0       50.69       55.32      2.11 o 
   0   6   0      107.77      112.29      2.21 o 
   1   6   0       24.30       24.84      1.25 o 
   2   6   0      602.32      692.09      8.57 o 
   3   6   0       33.49       14.04     12.53 o 
   4   6   0      137.60      141.37      7.55 o 
   5   6   0       11.86       11.21      3.35 o 
   6   6   0       34.27       42.32      8.51 o 
   7   6   0      144.43      144.58     15.87 o 
   8   6   0      185.49      205.02     12.19 o 
  -7   7   0      438.20      487.13     19.31 o 
  -6   7   0       40.50       45.33      3.99 o 
  -5   7   0        1.47        0.92      2.40 o 
  -4   7   0       10.25        9.61      3.20 o 
  -3   7   0     1474.86     1452.28     16.47 o 
  -2   7   0      214.88      217.56      4.18 o 
  -1   7   0      255.71      257.42      4.46 o 
   0   7   0       70.48       63.73      3.64 o 
   1   7   0       43.06       45.01      2.41 o 
   3   7   0      287.12      315.80      7.03 o 
   4   7   0      321.09      320.00     11.93 o 
   5   7   0       55.53       50.60      5.71 o 
   6   7   0        1.37        6.42      5.11 o 
   7   7   0      105.31      101.37     13.95 o 
   8   7   0       10.29       11.86     14.32 o 
  -6   8   0       53.15       63.72      5.13 o 
  -5   8   0        0.48        1.87      2.33 o 
  -4   8   0       11.41        7.44      2.03 o 
  -3   8   0      147.25      150.20      4.22 o 
  -2   8   0      324.45      316.09      5.09 o 
  -1   8   0      271.53      271.72      5.28 o 
   0   8   0      141.87      148.31      3.72 o 
   1   8   0      260.92      283.67      6.49 o 
   2   8   0        0.71        2.00      1.63 o 
   3   8   0      579.25      653.35     13.02 o 
   4   8   0       75.85       82.53      9.82 o 
   5   8   0       75.52       71.73     11.43 o 
   6   8   0       19.77       26.97      7.73 o 
   7   8   0       12.53        2.77      5.76 o 
   8   8   0       62.13       49.00     11.47 o 
  -6   9   0       37.36       40.91      6.12 o 
  -5   9   0        2.77        5.46      2.67 o 
  -4   9   0        0.10        1.68      2.07 o 
  -3   9   0        2.73        1.14      1.93 o 
  -2   9   0        2.95        1.51      1.50 o 
  -1   9   0       60.37       60.05      3.02 o 
   0   9   0      814.93      810.85     11.83 o 
   1   9   0       30.56       28.89      2.74 o 
   2   9   0        5.50        5.33      2.13 o 
   3   9   0       56.55       60.27      4.43 o 
   4   9   0        2.13        5.31      4.69 o 
   5   9   0       58.13       49.72      9.94 o 
   6   9   0        0.73       -0.26      4.91 o 
   7   9   0        0.57       -0.15      5.94 o 
  -5  10   0       20.86       17.00      5.61 o 
  -4  10   0       43.65       52.39      4.47 o 
  -3  10   0        2.15       -1.83      2.06 o 
  -2  10   0       32.25       30.82      2.88 o 
  -1  10   0       99.25      103.48      4.07 o 
   0  10   0       17.39       19.62      2.31 o 
   1  10   0       69.76       66.26      4.76 o 
   2  10   0        1.92        0.65      2.05 o 
   3  10   0       11.68        9.08      6.18 o 
   4  10   0       26.08       22.24      7.21 o 
   5  10   0       13.04       16.97      7.06 o 
   6  10   0       19.65       11.81      6.91 o 
   7  10   0        1.07        1.11      5.80 o 
  -4  11   0        1.59        0.46      2.81 o 
  -3  11   0       23.99       27.44      4.39 o 
  -2  11   0        1.91       -0.43      2.22 o 
  -1  11   0       68.22       60.90      3.76 o 
   0  11   0        0.02        1.52      2.24 o 
   1  11   0      297.56      290.29      9.29 o 
   2  11   0       15.99       15.65      3.35 o 
   3  11   0       10.42        5.96      3.01 o 
   4  11   0      164.13      188.79     16.49 o 
   5  11   0        1.74        0.86      5.39 o 
   6  11   0        0.91       -4.23      5.35 o 
  -3  12   0       28.86       34.86      3.92 o 
  -2  12   0       20.81       28.37      3.44 o 
  -1  12   0        8.40        8.65      2.45 o 
   0  12   0        1.07       -0.39      2.43 o 
   1  12   0       22.86       19.26      6.64 o 
   2  12   0        4.50        6.73      3.01 o 
   3  12   0       15.48       12.98      3.09 o 
   4  12   0       34.67       30.33      9.27 o 
   5  12   0       58.45       36.52     10.03 o 
  -2  13   0       63.24       59.78      5.40 o 
  -1  13   0        0.30       -1.82      3.19 o 
   0  13   0       13.66        9.84      3.20 o 
   1  13   0      132.08      129.62      8.84 o 
   2  13   0        6.28        6.44      3.48 o 
   3  13   0        5.97        6.22      3.00 o 
   4  13   0       37.65       36.83     10.77 o 
  -3 -13   1       22.74       18.58      3.69 o 
  -2 -13   1       63.09       60.73      6.45 o 
  -1 -13   1        7.14        7.22      3.38 o 
   0 -13   1       17.32       14.19      3.26 o 
   1 -13   1        0.38       -2.74      3.31 o 
   2 -13   1       65.06       67.44      5.63 o 
  -5 -12   1       55.48       31.15      9.80 o 
  -4 -12   1        7.39       17.64      7.57 o 
  -3 -12   1        0.04        2.02      2.51 o 
  -2 -12   1       26.90       27.37      4.50 o 
  -1 -12   1       50.35       52.99      5.14 o 
   0 -12   1       43.55       48.87      7.00 o 
   1 -12   1        2.15       -0.57      3.02 o 
   2 -12   1       24.51       23.63      3.58 o 
   3 -12   1       19.70       20.51      3.40 o 
  -6 -11   1        4.80       -5.05      6.08 o 
  -5 -11   1        1.41       -1.25      5.36 o 
  -4 -11   1        5.11       -0.69      5.61 o 
  -3 -11   1        0.11       -1.97      1.97 o 
  -2 -11   1        0.25       -1.66      2.20 o 
  -1 -11   1      544.10      554.08     13.53 o 
   0 -11   1       73.30       72.18      4.67 o 
   1 -11   1        5.75        4.72      2.17 o 
   2 -11   1        2.32        1.78      2.41 o 
   3 -11   1      118.80      128.34      5.75 o 
   4 -11   1       20.71       16.95      3.54 o 
  -6 -10   1       26.21       38.55      9.98 o 
  -5 -10   1       78.17       73.48     12.30 o 
  -4 -10   1      150.98      174.36     15.58 o 
  -3 -10   1        4.48        5.12      2.90 o 
  -2 -10   1        6.57        7.05      2.60 o 
  -1 -10   1       13.34       12.83      2.75 o 
   0 -10   1       43.42       48.65      8.04 o 
   1 -10   1       68.48       69.03      4.73 o 
   2 -10   1      188.16      176.41      5.35 o 
   3 -10   1       29.94       33.37      3.33 o 
   4 -10   1        0.47       -1.47      2.39 o 
   5 -10   1        0.37        1.39      4.09 o 
  -7  -9   1       13.58        7.16      7.16 o 
  -6  -9   1       19.14       11.19      6.78 o 
  -5  -9   1       32.52       36.39      8.84 o 
  -4  -9   1       10.35        2.18      4.73 o 
  -3  -9   1       17.13       19.25      2.74 o 
  -2  -9   1        0.30       -1.63      1.63 o 
  -1  -9   1       61.86       59.55      3.69 o 
   0  -9   1      183.68      195.16      5.04 o 
   1  -9   1       42.20       37.10      3.28 o 
   2  -9   1      291.10      274.16      5.83 o 
   3  -9   1        3.69        2.28      2.03 o 
   4  -9   1       66.79       66.88      6.37 o 
   5  -9   1       29.77       34.97      4.30 o 
   6  -9   1      528.53      594.19     18.10 o 
  -7  -8   1        0.56       -4.61      4.83 o 
  -6  -8   1        7.39        7.17      5.92 o 
  -5  -8   1        0.60        1.25      4.93 o 
  -4  -8   1       15.63       14.99      5.49 o 
  -3  -8   1      533.00      602.32     14.12 o 
  -2  -8   1      198.24      197.64      7.56 o 
  -1  -8   1      189.18      203.69      5.46 o 
   0  -8   1        0.02        0.39      1.06 o 
   1  -8   1       35.00       38.28      2.35 o 
   2  -8   1        7.34        6.94      1.42 o 
   3  -8   1        0.40       -0.88      1.83 o 
   4  -8   1        2.64        2.51      1.91 o 
   5  -8   1        1.46        2.60      2.42 o 
   6  -8   1        0.53        0.66      2.73 o 
  -8  -7   1       70.28       73.14      9.18 o 
  -7  -7   1        9.69        4.29      5.81 o 
  -6  -7   1       30.12       33.84      8.42 o 
  -5  -7   1       21.93       16.70      6.22 o 
  -4  -7   1      408.97      439.48     26.89 o 
  -3  -7   1        4.39        6.75      1.39 o 
  -2  -7   1        4.30        1.52      3.59 o 
  -1  -7   1      466.02      509.87      8.02 o 
   0  -7   1       11.05        6.99      1.50 o 
   1  -7   1       19.72       19.97      1.42 o 
   2  -7   1      109.15      114.22      2.94 o 
   3  -7   1      252.17      244.39      4.90 o 
   4  -7   1       25.51       28.72      2.44 o 
   5  -7   1       35.45       41.01      4.40 o 
   6  -7   1      174.89      208.03      7.42 o 
   7  -7   1      148.63      143.66     11.95 o 
  -8  -6   1        5.81        5.70      4.94 o 
  -7  -6   1       38.60       58.03     10.70 o 
  -6  -6   1       14.71       24.07      7.01 o 
  -5  -6   1       76.87       77.58      8.83 o 
  -4  -6   1       81.88       76.71      6.18 o 
  -3  -6   1       23.45        5.95      4.24 o 
  -2  -6   1      108.28      118.64      2.84 o 
  -1  -6   1      559.38      595.64      6.87 o 
   0  -6   1       70.85       76.53      2.64 o 
   1  -6   1       14.91       14.71      1.13 o 
   2  -6   1      413.03      416.64      7.11 o 
   3  -6   1       21.80       20.53      1.74 o 
   4  -6   1        1.59        0.06      1.95 o 
   5  -6   1        1.34        1.85      2.89 o 
   6  -6   1        8.65        5.23      3.34 o 
   7  -6   1      124.38      144.87     11.63 o 
  -8  -5   1       38.71       34.85      7.38 o 
  -7  -5   1       49.98       50.31      6.59 o 
  -6  -5   1        2.70        0.64      4.11 o 
  -5  -5   1        0.50       -0.31      2.24 o 
  -4  -5   1      205.58      210.24      6.26 o 
  -3  -5   1      184.60      195.39      8.79 o 
  -2  -5   1        2.19        2.66      0.86 o 
  -1  -5   1        1.06        0.98      0.86 o 
   0  -5   1      382.33      383.23      4.46 o 
   1  -5   1      575.20      561.49      6.68 o 
   2  -5   1      108.74      110.57      2.59 o 
   3  -5   1      746.51      736.56      8.31 o 
   4  -5   1      332.32      291.24      9.44 o 
   5  -5   1        0.01       -0.85      1.66 o 
   6  -5   1        5.39        0.19      5.28 o 
   7  -5   1       55.65       81.52     24.70 o 
   8  -5   1      243.84      247.77     22.17 o 
  -8  -4   1      299.12      319.02     14.22 o 
  -7  -4   1       15.46       16.35      4.16 o 
  -6  -4   1       76.49       83.11      4.73 o 
  -5  -4   1       56.99       65.45      4.48 o 
  -4  -4   1       31.93       27.27      2.70 o 
  -3  -4   1       26.76       24.42      2.18 o 
  -2  -4   1      763.88      820.12      9.42 o 
  -1  -4   1      842.32      870.52     10.55 o 
   0  -4   1       87.40       93.89      1.76 o 
   1  -4   1      113.95      116.34      2.35 o 
   2  -4   1      795.44      870.60      9.20 o 
   3  -4   1       41.30       38.25      2.16 o 
   4  -4   1        0.00       -0.97      1.47 o 
   5  -4   1       76.35       65.99      3.63 o 
   6  -4   1        9.13        4.41      3.19 o 
   7  -4   1        8.98       16.66      4.60 o 
   8  -4   1       22.03        5.80      4.43 o 
  -8  -3   1       76.58       78.81      7.81 o 
  -7  -3   1        0.96       -1.76      1.76 o 
  -6  -3   1        3.94        4.25      1.98 o 
  -5  -3   1        8.33        8.86      2.15 o 
  -4  -3   1      136.79      145.30      5.19 o 
  -3  -3   1       66.78       73.46      3.32 o 
  -2  -3   1      202.79      190.37      5.18 o 
  -1  -3   1     1117.89     1156.09     15.30 o 
   0  -3   1      147.95      154.86      2.25 o 
   1  -3   1        0.04       -0.15      0.55 o 
   2  -3   1     3701.48     4173.78     37.22 o 
   3  -3   1       51.21       52.09      2.13 o 
   4  -3   1      604.04      576.63     11.05 o 
   5  -3   1       33.40       39.54      7.31 o 
   6  -3   1        0.35        0.75      3.30 o 
   7  -3   1        7.89       11.53      4.01 o 
   8  -3   1       63.01       59.94     16.20 o 
  -9  -2   1        0.60        0.85      4.00 o 
  -8  -2   1      153.81      157.70     10.96 o 
  -7  -2   1       31.11       28.37      3.38 o 
  -6  -2   1        2.05        0.81      2.05 o 
  -5  -2   1       63.49       63.80      4.56 o 
  -4  -2   1      612.25      668.04     16.51 o 
  -2  -2   1       78.22       84.45      4.75 o 
  -1  -2   1    15044.55    14423.08    172.39 o 
   0  -2   1      259.45      260.00      4.09 o 
   1  -2   1        6.42        6.73      1.28 o 
   2  -2   1       32.20       45.45      1.56 o 
   3  -2   1     1443.03     1643.16     22.94 o 
   4  -2   1       23.19       11.71     13.10 o 
   5  -2   1       10.86       12.60      4.64 o 
   6  -2   1      248.70      208.89     14.36 o 
   7  -2   1        0.58       -1.79      2.75 o 
   8  -2   1       10.96       12.64      4.68 o 
  -9  -1   1        0.00        0.20      3.85 o 
  -8  -1   1        7.37        6.82      3.78 o 
  -7  -1   1       15.13        9.31      5.35 o 
  -6  -1   1        0.26        0.89      2.67 o 
  -5  -1   1       60.38       66.36      4.49 o 
  -4  -1   1      546.16      525.19     11.33 o 
  -3  -1   1       12.20       13.13      2.13 o 
  -2  -1   1      171.14      185.84      7.18 o 
  -1  -1   1       79.86       70.05     12.87 o 
   0  -1   1        0.45        0.30      0.60 o 
   1  -1   1      794.10      797.44      8.78 o 
   2  -1   1       22.56       29.21      1.43 o 
   3  -1   1      178.44      184.31      8.95 o 
   4  -1   1      468.35      505.39     13.27 o 
   5  -1   1       34.75       42.09      4.86 o 
   6  -1   1       51.87       38.01      7.43 o 
   7  -1   1       12.80       12.54      3.90 o 
   8  -1   1       10.35       11.06      4.42 o 
   9  -1   1      100.93      101.51     10.45 o 
  -9   0   1        0.31        2.35      4.10 o 
  -8   0   1        0.15       -3.08      3.11 o 
  -7   0   1      636.64      520.39     24.88 o 
  -6   0   1       94.35       98.92      6.01 o 
  -5   0   1       35.80       34.67      3.43 o 
  -4   0   1      662.79      692.15     14.28 o 
  -3   0   1       68.48       72.64      4.17 o 
  -2   0   1       37.93       35.36      2.24 o 
  -1   0   1        6.52        4.53      1.28 o 
   2   0   1       83.39       88.67      2.79 o 
   3   0   1     1182.90     1342.51     22.01 o 
   4   0   1      210.39      232.87      7.94 o 
   5   0   1       25.94       26.47      2.94 o 
   6   0   1      315.20      260.52     15.35 o 
   7   0   1       25.81       29.67      5.11 o 
   8   0   1        2.04        1.76      4.35 o 
   9   0   1       10.37        5.54      4.45 o 
  -9   1   1        5.77        8.85      5.01 o 
  -8   1   1       25.41       25.29      5.52 o 
  -7   1   1        0.01       -1.50      3.96 o 
  -6   1   1      296.49      295.42     11.80 o 
  -5   1   1      198.33      196.75      9.05 o 
  -4   1   1       58.34       59.25      4.80 o 
  -3   1   1     2709.74     2815.98     52.90 o 
  -2   1   1       25.65       25.02      2.25 o 
  -1   1   1      147.25      155.54      3.05 o 
   0   1   1     1023.96      996.96     12.17 o 
   1   1   1     1227.60     1246.76     18.33 o 
   2   1   1      185.59      183.96      5.46 o 
   3   1   1      170.93      184.35     10.85 o 
   4   1   1       29.30       35.32      2.80 o 
   5   1   1       41.65       45.89      3.59 o 
   6   1   1       10.36       11.97      2.32 o 
   7   1   1      104.85       80.15      7.46 o 
   8   1   1        1.80        3.97      7.41 o 
   9   1   1        0.07       -2.22      3.69 o 
  -8   2   1        2.83        1.36      3.80 o 
  -7   2   1       19.22       14.45      6.22 o 
  -6   2   1      315.41      276.58     16.51 o 
  -5   2   1       10.13        9.91      3.32 o 
  -4   2   1       38.05       30.26      6.39 o 
  -3   2   1       62.59       57.40      2.08 o 
  -2   2   1       25.93       18.97      1.45 o 
  -1   2   1      418.69      371.24      4.47 o 
   0   2   1     5726.56     5631.72     65.51 o 
   1   2   1     1036.84     1055.79     13.44 o 
   2   2   1      578.03      565.12      8.63 o 
   3   2   1       16.65        7.13      8.04 o 
   4   2   1        1.90        1.49      4.95 o 
   5   2   1      296.12      300.33      8.40 o 
   6   2   1       12.01       10.91      2.21 o 
   7   2   1      875.12      841.41     22.85 o 
   8   2   1        0.92        1.63      3.34 o 
   9   2   1        2.27        3.07      3.83 o 
  -8   3   1       54.33       55.19      7.71 o 
  -7   3   1       10.80        6.18      5.56 o 
  -6   3   1       28.73       25.12      6.44 o 
  -5   3   1       43.39       39.23      7.40 o 
  -4   3   1      115.20      111.93      3.08 o 
  -3   3   1      221.93      216.83      3.70 o 
  -2   3   1       14.37       11.63      0.88 o 
  -1   3   1     1413.82     1430.42     16.24 o 
   0   3   1      262.38      262.51      3.49 o 
   1   3   1       10.90       10.39      1.11 o 
   2   3   1       54.04       56.58      2.22 o 
   3   3   1      260.93      262.78      5.46 o 
   4   3   1       91.32      101.26      4.36 o 
   5   3   1       22.26       24.64      3.47 o 
   6   3   1       32.68       37.17      2.99 o 
   7   3   1      210.44      217.05     10.13 o 
   8   3   1       25.24       21.42      4.66 o 
   9   3   1        4.15        9.26      5.47 o 
  -8   4   1       17.77       14.54      5.24 o 
  -7   4   1        7.12        1.66      4.64 o 
  -6   4   1        9.51       11.70      5.43 o 
  -5   4   1        1.85       -1.32      2.80 o 
  -4   4   1      749.05      722.56     13.80 o 
  -3   4   1      149.08      181.42      4.95 o 
  -2   4   1       59.88       67.82      1.94 o 
  -1   4   1      128.66      142.41      2.56 o 
   0   4   1     1986.47     1979.30     18.29 o 
   1   4   1     4074.55     4300.48     38.77 o 
   2   4   1        5.12        3.77      0.97 o 
   3   4   1      162.38      149.59      3.96 o 
   4   4   1       58.84       62.16      3.24 o 
   5   4   1        7.63        5.85      2.69 o 
   6   4   1        5.57        3.41      2.48 o 
   7   4   1      191.99      199.68      6.88 o 
  -8   5   1      346.72      368.63     45.01 o 
  -7   5   1      188.27      221.43     17.76 o 
  -6   5   1       59.95      102.15     12.69 o 
  -5   5   1      134.24      140.79     12.58 o 
  -4   5   1      111.07      120.66      5.22 o 
  -3   5   1      211.45      201.10      4.28 o 
  -2   5   1      375.86      403.35      5.90 o 
  -1   5   1       27.78       35.63      1.56 o 
   0   5   1      894.73      971.37      9.97 o 
   1   5   1      199.59      237.02      3.78 o 
   2   5   1      170.12      161.67      4.35 o 
   3   5   1      232.24      244.60      6.20 o 
   4   5   1       64.20       67.40      3.18 o 
   5   5   1       28.97       30.18      2.70 o 
   6   5   1        8.70        8.53      3.15 o 
   7   5   1      462.30      474.92     16.94 o 
  -7   6   1        8.28        8.95      4.48 o 
  -6   6   1        6.04        3.42      5.02 o 
  -5   6   1       22.93       23.08      6.67 o 
  -4   6   1        9.60        7.86      5.00 o 
  -3   6   1      905.50      882.54     10.62 o 
  -2   6   1        9.66       14.60      1.47 o 
  -1   6   1       47.57       44.67      1.91 o 
   0   6   1       36.25       44.80      2.81 o 
   1   6   1      796.20      842.53     11.66 o 
   2   6   1     2087.77     2287.89     23.71 o 
   3   6   1       48.40       44.33      5.10 o 
   4   6   1       55.87       64.02      5.73 o 
   5   6   1        2.31        3.53      3.02 o 
   6   6   1       11.57        7.45      3.28 o 
   7   6   1      392.95      405.01     23.41 o 
   8   6   1      223.25      233.83     34.77 o 
  -7   7   1       55.14       55.13      8.38 o 
  -6   7   1       43.57       52.96      4.88 o 
  -5   7   1       35.52       31.74      4.09 o 
  -4   7   1       61.69       55.47      4.01 o 
  -3   7   1     1402.94     1393.99     15.92 o 
  -2   7   1       36.14       39.68      2.12 o 
  -1   7   1     1361.26     1312.28     13.87 o 
   0   7   1      205.50      218.22      3.78 o 
   1   7   1        0.75        0.27      0.98 o 
   2   7   1       28.25       32.69      3.02 o 
   3   7   1       46.96       43.74      2.19 o 
   4   7   1       18.78       17.37      3.84 o 
   5   7   1        1.17        3.90      2.91 o 
   6   7   1        5.51        1.70      4.89 o 
   7   7   1      131.75      131.82     15.46 o 
   8   7   1       19.14       21.32      8.45 o 
  -6   8   1       30.67       42.48      4.35 o 
  -5   8   1        5.85       11.56      3.40 o 
  -4   8   1       91.91       97.18      5.02 o 
  -3   8   1      612.94      590.19      8.66 o 
  -2   8   1       84.03       85.45      3.10 o 
  -1   8   1        7.74       10.41      2.16 o 
   0   8   1        1.46       -0.99      0.99 o 
   1   8   1       16.18       17.78      2.87 o 
   2   8   1        1.03        3.97      1.73 o 
   3   8   1       48.64       56.52      3.19 o 
   4   8   1      183.73      190.96     10.07 o 
   5   8   1        2.16        4.87      4.84 o 
   6   8   1        3.36       -1.84      4.54 o 
   7   8   1       51.94       47.52     10.48 o 
   8   8   1       37.98       29.98      9.46 o 
  -6   9   1        0.01        3.36      3.49 o 
  -5   9   1       28.40       33.47      4.68 o 
  -4   9   1      195.68      212.97      6.38 o 
  -3   9   1        9.69       10.63      1.98 o 
  -2   9   1        0.04       -1.34      1.34 o 
  -1   9   1       82.21       79.02      3.60 o 
   0   9   1      658.96      639.60      9.18 o 
   1   9   1       11.76        9.42      2.27 o 
   2   9   1        1.99        2.58      2.02 o 
   3   9   1       44.70       48.38      3.91 o 
   4   9   1        5.77        3.12      3.78 o 
   5   9   1        1.17        0.86      4.30 o 
   6   9   1       39.93       30.73      8.85 o 
   7   9   1        4.45        4.05      6.41 o 
  -5  10   1        2.01       -0.69      4.10 o 
  -4  10   1      117.58      128.33      6.34 o 
  -3  10   1       68.73       81.76      4.42 o 
  -2  10   1        2.88        1.40      1.57 o 
  -1  10   1       16.90       15.49      1.99 o 
   0  10   1        4.56        1.18      1.57 o 
   1  10   1       12.82       10.26      2.66 o 
   2  10   1       11.08        9.13      5.18 o 
   3  10   1        0.48        1.53      3.62 o 
   4  10   1        2.92        1.76      4.19 o 
   5  10   1       24.30       25.94      8.30 o 
   6  10   1       20.76       15.89      7.94 o 
   7  10   1        1.70        0.98      6.07 o 
  -4  11   1        1.03        1.82      2.81 o 
  -3  11   1       89.73       97.88      5.10 o 
  -2  11   1       14.49       14.25      2.67 o 
  -1  11   1      175.65      166.45      5.30 o 
   0  11   1        2.39       -0.37      1.78 o 
   1  11   1        0.00       -0.45      2.24 o 
   2  11   1       46.26       42.51      4.91 o 
   3  11   1       68.88       64.05      5.19 o 
   4  11   1      280.07      303.38     21.14 o 
   5  11   1        4.67       -4.11      4.11 o 
   6  11   1       10.15        6.11      6.55 o 
  -3  12   1        0.16       -0.59      2.65 o 
  -2  12   1       55.35       59.56      4.45 o 
  -1  12   1        3.60       -1.30      2.68 o 
   0  12   1        5.87        7.56      2.75 o 
   1  12   1       83.37       80.53      5.90 o 
   2  12   1        2.21        0.53      2.62 o 
   3  12   1       22.93       21.26      3.56 o 
   4  12   1       65.13       85.25     13.80 o 
   5  12   1       80.32       61.30     12.31 o 
  -2  13   1        0.62        1.00      3.28 o 
  -1  13   1        0.06       -2.20      2.39 o 
   0  13   1        2.05       -2.28      2.72 o 
   1  13   1      303.38      346.92     19.21 o 
   2  13   1        6.76        7.13      3.41 o 
   3  13   1        0.89        6.01      2.91 o 
   4  13   1      360.96      365.11     25.54 o 
   1  14   1       21.12        8.21      5.53 o 
  -3 -13   2       22.59       18.60      3.76 o 
  -2 -13   2      284.45      280.60     12.07 o 
  -1 -13   2        8.70        7.25      5.25 o 
   0 -13   2       49.81       51.03      5.37 o 
   1 -13   2        1.91        8.07      3.75 o 
  -5 -12   2       18.54       17.26      8.18 o 
  -4 -12   2        6.10        3.10      6.62 o 
  -3 -12   2        4.32        4.04      3.65 o 
  -2 -12   2       33.68       36.26      5.05 o 
  -1 -12   2        6.87        5.23      2.98 o 
   0 -12   2        0.14       -0.39      3.69 o 
   1 -12   2        4.23       -1.56      2.91 o 
   2 -12   2        8.74        1.80      3.29 o 
   3 -12   2       86.33       86.86      5.24 o 
  -6 -11   2        3.36        2.31      5.90 o 
  -5 -11   2       37.53       36.44      9.98 o 
  -4 -11   2       15.26       16.64      7.49 o 
  -3 -11   2        0.38        2.75      2.29 o 
  -2 -11   2        1.28       -2.07      2.07 o 
  -1 -11   2      132.84      136.68      6.91 o 
   0 -11   2        1.56        1.13      3.11 o 
   1 -11   2       18.58       13.80      2.38 o 
   2 -11   2        1.36        0.38      2.32 o 
   3 -11   2      105.63       97.00      5.17 o 
   4 -11   2       16.19       13.19      3.42 o 
  -6 -10   2       11.28       15.22      7.67 o 
  -5 -10   2       66.77       60.92     11.49 o 
  -4 -10   2      268.78      290.77     20.58 o 
  -3 -10   2        7.84        2.93      2.15 o 
  -2 -10   2        5.97        9.83      2.89 o 
  -1 -10   2       41.94       43.01      4.08 o 
   0 -10   2       21.56       17.56      2.82 o 
   1 -10   2       59.29       63.86      3.41 o 
   2 -10   2      233.20      218.13      6.44 o 
   3 -10   2       13.50       11.32      2.66 o 
   4 -10   2        0.00       -1.21      2.49 o 
   5 -10   2       75.83      100.42     10.96 o 
  -7  -9   2        6.40        9.78      6.89 o 
  -6  -9   2        3.12        5.01      5.64 o 
  -5  -9   2       12.81       11.56      5.98 o 
  -4  -9   2       55.00       49.65      9.80 o 
  -3  -9   2       18.69       17.40      4.42 o 
  -2  -9   2        2.68        2.32      2.02 o 
  -1  -9   2       57.21       50.50      5.73 o 
   0  -9   2        7.20        5.70      2.04 o 
   1  -9   2       22.87       21.00      2.18 o 
   2  -9   2     1105.03     1093.11     15.11 o 
   3  -9   2        4.33        2.04      2.03 o 
   4  -9   2        5.04        0.71      2.36 o 
   5  -9   2       16.57       22.87      3.68 o 
   6  -9   2      224.06      218.17     13.08 o 
  -7  -8   2        8.64        4.76      5.60 o 
  -6  -8   2        0.95        6.01      5.33 o 
  -5  -8   2       46.03       36.00      8.65 o 
  -4  -8   2       10.51        1.38      4.23 o 
  -3  -8   2        3.84        5.61      1.81 o 
  -2  -8   2      253.70      282.74     11.54 o 
  -1  -8   2        2.14        2.96      1.57 o 
   0  -8   2        5.84        4.05      1.25 o 
   1  -8   2        2.67        3.33      1.31 o 
   2  -8   2      514.25      510.45      7.39 o 
   3  -8   2      190.81      160.54      4.28 o 
   4  -8   2       40.50       45.17      3.40 o 
   5  -8   2       11.90       12.53      3.05 o 
   6  -8   2      159.55      178.85      8.63 o 
  -8  -7   2      237.88      260.40     29.98 o 
  -7  -7   2        1.09       -0.44      4.97 o 
  -6  -7   2        0.50        0.93      4.57 o 
  -5  -7   2        7.80        3.34      4.89 o 
  -4  -7   2       97.65      109.99     12.50 o 
  -3  -7   2        4.54        2.93      1.64 o 
  -2  -7   2        3.58        2.73      1.51 o 
  -1  -7   2      531.81      581.34      8.91 o 
   0  -7   2      127.12      130.07      4.67 o 
   1  -7   2      142.20      139.22      3.02 o 
   2  -7   2      344.99      352.92      5.27 o 
   3  -7   2       26.07       30.02      2.25 o 
   4  -7   2       45.24       37.52      2.83 o 
   5  -7   2       61.32       78.23      6.00 o 
   6  -7   2      299.76      327.03      9.70 o 
   7  -7   2       24.58       25.14      7.40 o 
  -8  -6   2       58.55       64.52      8.29 o 
  -7  -6   2       15.96       18.47      7.40 o 
  -6  -6   2        8.44        5.53      5.35 o 
  -5  -6   2       36.84       39.99      8.12 o 
  -4  -6   2       28.73       24.63      3.86 o 
  -3  -6   2       43.37       59.13      6.91 o 
  -2  -6   2      141.60      165.68      3.98 o 
  -1  -6   2      491.47      522.76      6.75 o 
   0  -6   2       29.26       32.57      1.72 o 
   1  -6   2       36.68       31.42      1.56 o 
   2  -6   2       20.00       21.09      1.57 o 
   3  -6   2      470.81      449.25      6.71 o 
   4  -6   2       57.31       37.71      4.29 o 
   5  -6   2        2.89        3.35      2.76 o 
   6  -6   2       14.61       11.22      3.34 o 
   7  -6   2      110.28      103.31      9.97 o 
  -8  -5   2      144.13      155.53     18.48 o 
  -7  -5   2        3.00        2.85      8.17 o 
  -6  -5   2        0.11        4.48      4.68 o 
  -5  -5   2        7.03        3.85      2.40 o 
  -4  -5   2      178.83      183.62      8.06 o 
  -3  -5   2        6.01        6.16      2.62 o 
  -2  -5   2       58.94       65.75      2.16 o 
  -1  -5   2      380.46      416.75      5.46 o 
   0  -5   2      634.75      625.50      7.06 o 
   1  -5   2     2322.46     2226.15     21.10 o 
   2  -5   2       24.80       23.02      1.38 o 
   3  -5   2       56.96       58.23      1.98 o 
   4  -5   2      274.26      236.10      7.18 o 
   5  -5   2        4.75        1.29      1.64 o 
   6  -5   2        1.95        3.16      3.24 o 
   7  -5   2      111.41      116.45     16.86 o 
   8  -5   2       92.69       93.20     10.03 o 
  -8  -4   2        0.34        5.73      3.61 o 
  -7  -4   2       31.20       30.20      5.22 o 
  -6  -4   2      142.70      149.96      5.83 o 
  -5  -4   2        0.02        0.44      1.64 o 
  -4  -4   2        0.24        0.17      1.46 o 
  -3  -4   2       90.12       90.81      3.55 o 
  -2  -4   2      571.05      622.46      7.08 o 
  -1  -4   2      267.86      286.35      5.28 o 
   0  -4   2       83.11       80.31      1.83 o 
   1  -4   2        1.25        2.65      0.69 o 
   2  -4   2        2.46        3.12      1.05 o 
   3  -4   2      127.57      119.03      2.78 o 
   4  -4   2        2.00        1.84      1.99 o 
   5  -4   2        0.23       -0.68      1.45 o 
   6  -4   2        8.60        0.32      2.73 o 
   7  -4   2        5.52        8.16      6.62 o 
   8  -4   2        8.97       13.04      5.26 o 
  -8  -3   2       14.00       21.84      4.90 o 
  -7  -3   2        4.98        6.61      3.24 o 
  -6  -3   2        3.36        1.47      1.76 o 
  -5  -3   2        8.37       11.43      2.28 o 
  -4  -3   2       61.50       71.67      3.90 o 
  -3  -3   2       98.03      106.36      3.81 o 
  -2  -3   2      166.88      189.14      5.13 o 
  -1  -3   2       23.70       25.06      1.19 o 
   0  -3   2        2.07        0.27      0.55 o 
   1  -3   2        1.14        1.84      0.59 o 
   2  -3   2      470.93      501.43      5.78 o 
   3  -3   2      119.29      129.44      3.95 o 
   4  -3   2      318.04      311.08      8.60 o 
   5  -3   2       87.73       90.84     10.24 o 
   6  -3   2        0.54        2.80      2.76 o 
   7  -3   2       36.80       28.79      5.31 o 
   8  -3   2      273.38      305.76     37.93 o 
  -9  -2   2        1.64        1.60      4.51 o 
  -8  -2   2       32.53       24.66      5.18 o 
  -7  -2   2       13.66        8.71      2.90 o 
  -6  -2   2       40.04       50.36      4.56 o 
  -5  -2   2      183.63      181.42      6.66 o 
  -4  -2   2      431.59      486.31     13.37 o 
  -3  -2   2       36.64       33.61      4.88 o 
  -2  -2   2       28.51       33.07      2.25 o 
  -1  -2   2    44428.64    44425.27    472.89 o 
   0  -2   2      201.94      197.49      3.08 o 
   1  -2   2        3.59        2.90      0.89 o 
   2  -2   2       52.35       58.98      3.22 o 
   3  -2   2      641.42      728.62     10.47 o 
   4  -2   2       97.75       98.42      8.33 o 
   5  -2   2      626.72      571.94     34.42 o 
   6  -2   2      625.77      536.20     17.07 o 
   7  -2   2        4.62        1.85      3.43 o 
   8  -2   2        9.79        7.47      4.18 o 
  -9  -1   2        4.57        7.69      4.32 o 
  -8  -1   2        0.83        0.07      3.33 o 
  -7  -1   2        7.08        9.23      4.21 o 
  -6  -1   2        2.45        5.66      2.43 o 
  -5  -1   2      203.55      208.05      7.12 o 
  -4  -1   2      562.29      564.70     12.11 o 
  -3  -1   2        0.10       -1.09      1.09 o 
  -2  -1   2      532.62      556.07     12.34 o 
  -1  -1   2       15.11       15.97      1.20 o 
   0  -1   2      474.09      464.68      6.01 o 
   1  -1   2      312.28      326.66      4.38 o 
   2  -1   2       27.49       26.33      2.00 o 
   4  -1   2       51.92       66.67      4.70 o 
   5  -1   2        0.87       -0.43      1.92 o 
   6  -1   2        0.52        0.69      2.52 o 
   7  -1   2       17.31       10.35      3.79 o 
   8  -1   2        1.53        2.57      3.88 o 
   9  -1   2      460.71      499.57     19.89 o 
  -9   0   2        1.80        6.26      4.52 o 
  -8   0   2        1.85       -3.52      4.45 o 
  -7   0   2        3.04        3.87      4.63 o 
  -6   0   2       12.00        7.49      2.88 o 
  -5   0   2       36.79       33.81      3.53 o 
  -4   0   2     1631.13     1735.90     29.26 o 
  -3   0   2       38.58       41.70      6.46 o 
  -2   0   2       43.31       49.15      2.56 o 
  -1   0   2       95.56      100.74      1.73 o 
   0   0   2      293.53      289.31      4.37 o 
   1   0   2       11.30       12.57      0.93 o 
   2   0   2      376.15      385.79      9.20 o 
   3   0   2     2549.75     2887.13     44.07 o 
   4   0   2       91.64       94.98      3.77 o 
   5   0   2        0.07       -0.54      1.75 o 
   6   0   2      477.36      446.00     14.76 o 
   7   0   2      174.41      148.66     21.41 o 
   8   0   2        0.96        0.92      3.40 o 
   9   0   2       12.47        9.90      4.69 o 
  -8   1   2       14.14       14.72      7.34 o 
  -7   1   2       15.85        9.25      5.80 o 
  -6   1   2        1.74       -0.55      2.50 o 
  -5   1   2      230.43      228.52      9.98 o 
  -4   1   2       54.66       51.20      4.56 o 
  -3   1   2      206.83      205.42      7.24 o 
  -2   1   2        2.98        1.45      0.62 o 
  -1   1   2      399.02      397.61      5.03 o 
   0   1   2     2343.35     2390.03     29.07 o 
   1   1   2      181.09      182.71      2.69 o 
   2   1   2      221.99      210.87      4.80 o 
   3   1   2      329.94      337.44      7.40 o 
   4   1   2      186.91      208.87     13.90 o 
   5   1   2        0.68        0.14      1.25 o 
   6   1   2       36.44       38.30      3.88 o 
   7   1   2        3.71        3.56      2.93 o 
   8   1   2        8.11        9.95      7.31 o 
   9   1   2       15.04       17.36      5.25 o 
  -8   2   2        7.06        6.92      5.85 o 
  -7   2   2       34.06       20.66      6.79 o 
  -6   2   2       57.93       44.21      7.90 o 
  -5   2   2       10.57       12.40      3.67 o 
  -4   2   2        9.30        2.51      3.87 o 
  -3   2   2      209.48      228.45      4.27 o 
  -2   2   2       82.07       85.52      2.58 o 
  -1   2   2      193.22      191.01      2.83 o 
   0   2   2    11771.52    11401.40    109.88 o 
   1   2   2     1356.74     1314.37     14.77 o 
   2   2   2      134.95      134.89      3.32 o 
   3   2   2      122.29       86.80     13.16 o 
   4   2   2      131.86      142.11      7.62 o 
   5   2   2      179.76      190.53      6.49 o 
   6   2   2        2.98        3.81      1.86 o 
   7   2   2      220.54      192.49     12.71 o 
   8   2   2        0.15       -0.47      3.23 o 
   9   2   2        0.01        0.84      3.11 o 
  -8   3   2       14.13       11.61      6.80 o 
  -7   3   2        3.90        1.06      4.37 o 
  -6   3   2        1.68        3.06      3.79 o 
  -5   3   2      225.42      207.05     10.00 o 
  -4   3   2      398.43      410.42      8.19 o 
  -3   3   2       73.46       67.04      2.11 o 
  -2   3   2       28.15       32.64      1.18 o 
  -1   3   2      422.95      437.21      7.89 o 
   0   3   2        0.67        0.44      0.59 o 
   1   3   2       80.68       83.73      1.83 o 
   2   3   2      343.76      341.62      6.56 o 
   3   3   2      273.53      274.09      6.70 o 
   4   3   2       37.90       35.11      2.56 o 
   5   3   2       57.24       58.53      3.64 o 
   6   3   2       10.89        8.73      2.17 o 
   7   3   2       28.22       23.60      3.66 o 
   8   3   2       11.41        8.45      3.31 o 
   9   3   2        0.13       -3.37      3.37 o 
  -8   4   2       10.53        9.52      6.83 o 
  -7   4   2       10.59        9.91      5.58 o 
  -6   4   2        0.77       -2.95      2.95 o 
  -5   4   2       50.25       56.03      8.18 o 
  -4   4   2        3.57        1.41      1.53 o 
  -3   4   2      238.35      241.61      4.32 o 
  -2   4   2      236.39      244.33      3.61 o 
  -1   4   2      549.70      594.63      8.07 o 
   0   4   2     1261.17     1280.65     12.29 o 
   1   4   2     3474.89     3516.67     34.00 o 
   2   4   2        0.12       -0.36      0.64 o 
   3   4   2      335.20      344.82      8.66 o 
   4   4   2       33.56       41.17      2.69 o 
   5   4   2       19.47       21.08      2.32 o 
   6   4   2       55.63       58.11      6.39 o 
   7   4   2        1.23        0.01      2.31 o 
   8   4   2       24.85       28.04      7.76 o 
  -8   5   2      134.80      160.56     12.86 o 
  -7   5   2       91.04      105.55     14.21 o 
  -6   5   2       18.12       17.23      6.20 o 
  -5   5   2       26.59       18.52      2.79 o 
  -4   5   2      358.43      355.50      8.99 o 
  -3   5   2      334.76      328.59      5.26 o 
  -2   5   2     2721.57     2644.64     26.98 o 
  -1   5   2        4.05        5.59      0.89 o 
   0   5   2      486.73      557.59      6.37 o 
   1   5   2       16.89       17.32      0.98 o 
   2   5   2      182.86      190.04      3.37 o 
   3   5   2     1017.35     1046.69     18.34 o 
   4   5   2      183.79      195.97      7.14 o 
   5   5   2       15.97       19.48      2.28 o 
   6   5   2        7.83        2.10      1.98 o 
   7   5   2      177.83      187.81     10.24 o 
  -7   6   2       37.99       21.56      8.38 o 
  -6   6   2        2.80       -0.64      4.20 o 
  -5   6   2        1.87       -0.05      1.98 o 
  -4   6   2        1.71       -1.12      1.89 o 
  -3   6   2        0.48       -0.28      1.10 o 
  -2   6   2      374.67      359.01      5.75 o 
  -1   6   2      187.97      185.84      3.42 o 
   0   6   2      805.55      882.45      9.53 o 
   1   6   2      276.03      271.42      3.67 o 
   2   6   2      245.53      280.66      4.67 o 
   3   6   2      155.03      145.80      7.67 o 
   4   6   2       25.68       29.72      4.31 o 
   5   6   2       46.55       39.90      5.13 o 
   6   6   2        7.99        7.14      3.29 o 
   7   6   2      514.72      502.34     25.57 o 
   8   6   2      192.79      227.16     12.61 o 
  -7   7   2      167.59      176.74     13.03 o 
  -6   7   2       69.54       78.69      5.53 o 
  -5   7   2       96.29      104.72      6.45 o 
  -4   7   2       25.52       26.70      3.80 o 
  -3   7   2      389.42      364.41      6.05 o 
  -2   7   2      136.89      129.60      3.25 o 
  -1   7   2     1153.96     1101.91     12.03 o 
   0   7   2      205.86      237.73      3.94 o 
   1   7   2       84.73       96.31      3.07 o 
   2   7   2       26.20       27.87      7.39 o 
   3   7   2        5.10        6.86      1.21 o 
   4   7   2       54.35       52.23      5.68 o 
   5   7   2       77.12       89.54      7.51 o 
   6   7   2        2.20        0.30      2.95 o 
   7   7   2       13.44       20.87      7.49 o 
   8   7   2       45.55       59.22     11.75 o 
  -6   8   2        5.14        6.37      3.10 o 
  -5   8   2        0.18       -2.32      2.32 o 
  -4   8   2        0.00       -0.35      2.04 o 
  -3   8   2      505.44      488.01      7.73 o 
  -2   8   2      106.05       95.46      3.20 o 
  -1   8   2        0.91       -0.99      0.99 o 
   0   8   2       23.36       24.35      1.85 o 
   1   8   2       75.74       82.22      3.65 o 
   2   8   2        4.72        1.99      1.64 o 
   3   8   2        9.32       12.11      3.73 o 
   4   8   2      126.66      144.77      9.25 o 
   5   8   2      102.27      101.92      8.44 o 
   6   8   2       24.45       36.74      8.99 o 
   7   8   2      132.02      140.30     16.53 o 
   8   8   2      138.66      134.73     17.03 o 
  -6   9   2        1.00        1.87      2.66 o 
  -5   9   2        8.13        9.75      4.21 o 
  -4   9   2       51.63       42.88      3.90 o 
  -3   9   2       14.82       11.11      1.88 o 
  -2   9   2        8.09        4.55      1.68 o 
  -1   9   2       14.04       13.35      1.90 o 
   0   9   2       34.74       34.30      2.28 o 
   1   9   2        0.05       -1.45      1.45 o 
   2   9   2        4.69        7.12      2.28 o 
   3   9   2        9.09        9.94      2.21 o 
   4   9   2       13.19       15.45      5.99 o 
   5   9   2        0.02        2.18      4.67 o 
   6   9   2      286.15      286.63     20.82 o 
   7   9   2       29.44       30.77      9.19 o 
  -5  10   2       10.63        8.43      4.69 o 
  -4  10   2        3.29        1.46      2.63 o 
  -3  10   2       15.10       16.75      2.74 o 
  -2  10   2        0.21       -1.40      1.52 o 
  -1  10   2        1.78        0.00      1.50 o 
   0  10   2        0.07        0.47      1.53 o 
   1  10   2        3.66        0.90      1.83 o 
   2  10   2        3.38        2.90      4.23 o 
   3  10   2        8.63        9.54      2.46 o 
   4  10   2       48.81       48.18     19.38 o 
   5  10   2       17.93       22.12      7.34 o 
   6  10   2        1.62       -0.83      5.37 o 
   7  10   2        0.67       -2.36      5.48 o 
  -4  11   2      205.29      223.58      7.93 o 
  -3  11   2      221.25      240.19      6.99 o 
  -2  11   2        2.82       -1.10      1.96 o 
  -1  11   2        4.36        3.50      2.44 o 
   0  11   2        1.79        0.89      1.85 o 
   1  11   2        2.17        0.12      2.22 o 
   2  11   2       34.52       31.88      6.98 o 
   3  11   2       38.23       33.45      4.07 o 
   4  11   2      214.96      220.51     17.76 o 
   5  11   2        4.64        7.81      5.77 o 
   6  11   2       10.61       13.40      8.01 o 
  -3  12   2        0.95        1.11      2.63 o 
  -2  12   2       18.90       20.29      3.27 o 
  -1  12   2       38.81       32.80      3.22 o 
   0  12   2        3.91        2.58      2.50 o 
   1  12   2        0.28       -1.03      2.49 o 
   2  12   2        9.66        4.76      2.99 o 
   3  12   2        0.25        2.28      2.53 o 
   4  12   2        8.02       10.90      6.57 o 
   5  12   2       17.11        4.17      6.46 o 
  -2  13   2        5.66        1.26      3.42 o 
  -1  13   2        1.45        0.69      2.29 o 
   0  13   2       30.82       31.58      3.96 o 
   1  13   2      166.07      172.15     10.80 o 
   2  13   2       14.37       13.67      7.00 o 
   3  13   2        1.62        0.85      2.80 o 
   4  13   2      419.72      391.06     26.40 o 
   0  14   2        0.07       -3.73      3.73 o 
   1  14   2       15.79       12.26     11.41 o 
   2  14   2       24.43       20.28      9.25 o 
  -3 -13   3        7.54       13.70      8.05 o 
  -2 -13   3      118.33      111.83     15.72 o 
  -1 -13   3       11.97       10.97      3.79 o 
   0 -13   3        8.89        0.01      3.16 o 
   1 -13   3        2.94       -3.05      3.57 o 
  -4 -12   3       28.44       17.51      8.37 o 
  -3 -12   3        1.25       -0.16      2.43 o 
  -2 -12   3        4.16        1.75      3.00 o 
  -1 -12   3        5.78       11.04      3.31 o 
   0 -12   3       76.48       79.09      5.30 o 
   1 -12   3       21.04       21.48      4.05 o 
   2 -12   3       14.00       11.57      3.65 o 
   3 -12   3       13.23        9.23      3.16 o 
  -5 -11   3        0.01       -0.59      5.68 o 
  -4 -11   3       32.46       30.19      9.05 o 
  -3 -11   3        0.16       -0.84      2.18 o 
  -2 -11   3       13.80       11.15      3.31 o 
  -1 -11   3        2.75        2.01      2.48 o 
   0 -11   3       45.15       45.60      4.84 o 
   1 -11   3        2.83       -1.63      2.68 o 
   2 -11   3        0.25       -2.17      2.17 o 
   3 -11   3        5.49       11.63      2.96 o 
   4 -11   3        0.51       -1.23      2.78 o 
  -6 -10   3       17.44       12.98      7.37 o 
  -5 -10   3       19.48       17.24      7.41 o 
  -4 -10   3       15.07       12.83      7.00 o 
  -3 -10   3        0.49       -1.83      1.83 o 
  -2 -10   3       79.60       89.19     10.72 o 
  -1 -10   3        5.37        5.51      2.67 o 
   0 -10   3       70.10       72.18      4.54 o 
   1 -10   3       97.71      103.54      5.51 o 
   2 -10   3        0.24        0.25      2.18 o 
   3 -10   3        1.98        3.01      2.43 o 
   4 -10   3        0.02       -1.22      2.66 o 
  -7  -9   3        6.71       -0.75      5.34 o 
  -6  -9   3        7.78        2.88      5.91 o 
  -5  -9   3      113.49      107.74     14.42 o 
  -4  -9   3       29.41       29.00      8.40 o 
  -3  -9   3        5.04        2.37      1.91 o 
  -2  -9   3       34.13       33.74      4.02 o 
  -1  -9   3      274.57      281.90     11.55 o 
   0  -9   3       41.59       43.16      3.97 o 
   1  -9   3       14.93       15.36      2.50 o 
   2  -9   3      697.56      707.20     11.18 o 
   3  -9   3        1.07        3.37      2.20 o 
   4  -9   3        0.82       -2.12      2.23 o 
   5  -9   3       34.96       45.74      4.86 o 
   6  -9   3       18.98       23.55      5.67 o 
  -7  -8   3       13.01       16.40      7.74 o 
  -6  -8   3       28.25       16.60      6.76 o 
  -5  -8   3       39.73       41.75      9.13 o 
  -4  -8   3      144.49      183.53     15.25 o 
  -3  -8   3        1.95        2.06      3.13 o 
  -2  -8   3        0.80       -0.65      1.54 o 
  -1  -8   3       15.04       15.74      3.20 o 
   0  -8   3        0.54       -1.25      1.25 o 
   1  -8   3      178.30      188.73      4.50 o 
   2  -8   3      225.10      216.62      5.34 o 
   3  -8   3        0.13        1.56      1.47 o 
   4  -8   3       29.11       43.53      3.40 o 
   5  -8   3        3.44        3.79      2.42 o 
   6  -8   3       67.82       66.25      6.48 o 
  -8  -7   3      211.20      215.15     13.39 o 
  -7  -7   3        0.00       -0.39      5.27 o 
  -6  -7   3        0.33       -0.14      4.45 o 
  -5  -7   3       59.89       61.49     10.04 o 
  -4  -7   3       18.18       21.25      6.31 o 
  -3  -7   3        0.13        0.37      0.87 o 
  -2  -7   3       16.06       16.81      2.71 o 
  -1  -7   3       53.45       60.87      3.25 o 
   0  -7   3      429.05      423.76     10.94 o 
   1  -7   3        0.04       -0.10      0.87 o 
   2  -7   3     1077.40     1092.29     11.55 o 
   3  -7   3      818.72      768.31     10.24 o 
   4  -7   3       22.49       22.92      3.30 o 
   5  -7   3        4.27        5.08      2.43 o 
   6  -7   3       53.41       50.37      5.45 o 
   7  -7   3       17.47       21.28      5.45 o 
  -8  -6   3       17.90       20.01      5.58 o 
  -7  -6   3        0.70       -1.31      2.97 o 
  -6  -6   3       23.16       26.12      7.63 o 
  -5  -6   3        7.88       12.80      5.31 o 
  -4  -6   3        7.95        5.00      4.25 o 
  -3  -6   3      895.66      965.74     66.57 o 
  -2  -6   3       39.29       43.21      2.79 o 
  -1  -6   3       23.47       19.81      1.67 o 
   0  -6   3       64.49       63.15      2.11 o 
   1  -6   3      217.98      236.75      3.75 o 
   2  -6   3      173.93      164.55      4.03 o 
   3  -6   3       76.25       83.67      3.06 o 
   4  -6   3       22.19       21.89      2.97 o 
   5  -6   3        0.69        0.66      2.46 o 
   6  -6   3       12.12       16.53      3.09 o 
   7  -6   3        1.60       -0.08      3.76 o 
  -8  -5   3       73.69       74.73     11.49 o 
  -7  -5   3       20.59       21.22      5.16 o 
  -6  -5   3       19.79       19.88      6.57 o 
  -5  -5   3       31.23       35.18      7.56 o 
  -4  -5   3        8.73       13.27      2.95 o 
  -2  -5   3      536.52      565.12      7.69 o 
  -1  -5   3      476.14      488.44      6.25 o 
   0  -5   3      121.81      128.07      2.58 o 
   1  -5   3       22.24       25.60      1.46 o 
   2  -5   3       22.79       25.84      1.95 o 
   3  -5   3      296.05      290.50      4.85 o 
   4  -5   3      123.33      114.86      5.38 o 
   5  -5   3        7.31        5.25      3.13 o 
   6  -5   3        1.00        0.39      3.02 o 
   7  -5   3      312.47      315.97     14.70 o 
   8  -5   3       67.32       70.58      9.21 o 
  -8  -4   3        0.58        8.75      5.24 o 
  -7  -4   3       21.35       24.17      4.93 o 
  -6  -4   3       36.09       43.38      7.28 o 
  -5  -4   3       57.87       49.53      3.94 o 
  -4  -4   3       19.91       18.27      2.27 o 
  -3  -4   3      154.55      175.81      5.00 o 
  -2  -4   3     4884.25     5165.95     56.11 o 
  -1  -4   3       40.92       49.28      1.47 o 
   0  -4   3        0.81        1.07      0.70 o 
   1  -4   3        4.34        4.28      0.75 o 
   2  -4   3      397.95      454.32      5.78 o 
   3  -4   3      144.65      142.60      2.87 o 
   4  -4   3      241.34      223.93     15.04 o 
   5  -4   3       16.31       20.16      2.79 o 
   6  -4   3        6.68        1.25      2.99 o 
   7  -4   3        0.00        1.69      3.81 o 
   8  -4   3       59.59       81.68      9.29 o 
  -8  -3   3       30.28       30.51      6.84 o 
  -7  -3   3        0.44        1.53      2.50 o 
  -6  -3   3        0.70        0.70      1.79 o 
  -5  -3   3      407.47      424.32      9.37 o 
  -4  -3   3       15.28       14.02      2.13 o 
  -3  -3   3       24.03       23.02      2.06 o 
  -2  -3   3       47.20       48.24      1.34 o 
  -1  -3   3       65.90       65.58      1.62 o 
   0  -3   3       14.02       22.38      1.21 o 
   1  -3   3       41.15       39.51      1.34 o 
   2  -3   3      293.19      311.16      4.35 o 
   3  -3   3      533.41      592.04      8.54 o 
   4  -3   3        5.62        7.06      1.24 o 
   5  -3   3      143.48      120.49      7.68 o 
   6  -3   3        3.56        5.42      5.19 o 
   7  -3   3       44.23       41.25      6.21 o 
   8  -3   3      231.90      220.46     12.69 o 
  -9  -2   3        0.12        0.47      4.33 o 
  -8  -2   3      414.46      394.30     22.36 o 
  -7  -2   3       15.93       15.13      3.44 o 
  -6  -2   3       15.04       16.80      3.71 o 
  -5  -2   3        1.20        3.40      1.93 o 
  -4  -2   3      178.88      196.51      6.42 o 
  -3  -2   3       12.06        6.42      1.80 o 
  -2  -2   3      271.79      286.94      6.83 o 
  -1  -2   3    24630.87    25153.95    295.54 o 
   0  -2   3       75.96       68.04      2.68 o 
   1  -2   3        0.01        0.67      0.62 o 
   2  -2   3      150.95      176.70      2.55 o 
   3  -2   3       61.47       72.04      2.31 o 
   4  -2   3        1.05        0.01      0.82 o 
   5  -2   3      578.75      472.53     19.20 o 
   6  -2   3      189.93      147.14      8.55 o 
   7  -2   3       10.48        5.30      6.27 o 
   8  -2   3       52.67       66.47     14.85 o 
  -9  -1   3       15.99       19.59      5.58 o 
  -8  -1   3        2.16        3.02      5.75 o 
  -7  -1   3       73.86       70.73      5.92 o 
  -6  -1   3       13.98        9.88      3.08 o 
  -5  -1   3      145.24      144.54      6.07 o 
  -4  -1   3       11.30        6.30      2.35 o 
  -3  -1   3        0.50       -0.19      1.09 o 
  -2  -1   3      535.35      565.81     12.67 o 
  -1  -1   3      809.31      807.26     10.74 o 
   0  -1   3     2477.39     2529.87     29.46 o 
   1  -1   3      103.00      110.94      2.27 o 
   4  -1   3       39.99       46.79      3.79 o 
   5  -1   3       82.98       69.27      6.03 o 
   6  -1   3      108.23       96.34      7.77 o 
   7  -1   3        0.77        0.30      2.76 o 
   8  -1   3       10.90        8.58      4.33 o 
  -9   0   3        0.00        3.35      4.18 o 
  -8   0   3        1.55       -0.38      5.14 o 
  -7   0   3      332.26      312.01     13.24 o 
  -6   0   3        4.06        7.17      2.73 o 
  -5   0   3        0.36        1.16      1.82 o 
  -4   0   3      384.74      431.17     10.19 o 
  -3   0   3        0.24        0.16      1.49 o 
  -2   0   3       13.69        7.72      1.45 o 
  -1   0   3      503.44      538.87      7.35 o 
   0   0   3       48.67       53.69      1.65 o 
   1   0   3      558.54      556.88      6.92 o 
   2   0   3      138.32      148.30      2.95 o 
   3   0   3      603.90      674.56     10.49 o 
   4   0   3       50.01       46.98      2.52 o 
   5   0   3       41.47       37.96      2.78 o 
   6   0   3      986.41      862.31     22.56 o 
   7   0   3       67.31       60.80      7.55 o 
   8   0   3        7.23        8.81      4.37 o 
   9   0   3       31.34       40.97      6.84 o 
  -8   1   3       11.48        3.85      5.47 o 
  -7   1   3        5.62        5.48      4.85 o 
  -6   1   3      123.31      120.57      8.76 o 
  -5   1   3        7.75        6.48      5.58 o 
  -4   1   3        1.72       -0.73      2.01 o 
  -3   1   3      340.19      316.54      9.43 o 
  -2   1   3      264.29      265.33      6.33 o 
  -1   1   3      680.07      671.62      6.91 o 
   0   1   3      414.21      415.58      4.35 o 
   2   1   3        1.09        2.94      0.98 o 
   3   1   3      609.54      645.70     11.93 o 
   4   1   3       17.70       23.02      3.06 o 
   5   1   3       53.94       63.16      3.88 o 
   6   1   3      163.02      153.34      8.22 o 
   7   1   3       31.94       34.38      5.36 o 
   8   1   3        8.35        4.11      3.62 o 
   9   1   3       27.09       29.00      5.95 o 
  -8   2   3        6.40        3.63      5.55 o 
  -7   2   3       20.80       11.88      5.55 o 
  -6   2   3        0.49        2.13      3.56 o 
  -5   2   3      485.53      456.23     30.23 o 
  -4   2   3        9.79       13.83      6.07 o 
  -3   2   3      623.52      662.55     10.69 o 
  -2   2   3       67.12       75.24      2.50 o 
  -1   2   3      434.27      401.01      4.86 o 
   0   2   3    18831.82    18059.65    183.56 o 
   1   2   3      521.14      514.26      6.52 o 
   2   2   3       86.34       93.97      2.75 o 
   3   2   3       58.40       56.74      3.78 o 
   4   2   3       41.84       44.09      3.69 o 
   5   2   3       47.26       53.41      3.93 o 
   6   2   3      129.32      130.61      5.01 o 
   7   2   3      142.64      146.09     13.50 o 
   8   2   3        6.01        8.67      3.24 o 
   9   2   3        1.34        4.29      3.29 o 
  -8   3   3       34.36       44.67     10.20 o 
  -7   3   3       11.96        9.27      5.44 o 
  -6   3   3       47.61       38.88      7.65 o 
  -5   3   3      467.92      451.80     15.10 o 
  -4   3   3      141.65      138.21      3.59 o 
  -3   3   3     3453.42     3573.04     37.28 o 
  -2   3   3        0.41        0.87      0.51 o 
  -1   3   3      160.17      164.86      2.88 o 
   0   3   3      376.82      369.60      4.62 o 
   1   3   3      728.10      714.58      7.21 o 
   2   3   3      143.40      141.03      4.85 o 
   3   3   3       77.51       72.20      3.30 o 
   4   3   3        8.56        8.81      1.52 o 
   5   3   3        0.58        2.34      1.47 o 
   6   3   3      267.05      261.44      7.44 o 
   7   3   3      214.10      199.42      8.10 o 
   8   3   3        0.02        0.86      3.25 o 
   9   3   3        1.76        3.75      3.31 o 
  -8   4   3        1.99       -2.60      5.65 o 
  -7   4   3       17.07       17.95      7.07 o 
  -6   4   3       22.47       14.81      5.41 o 
  -5   4   3        0.12       -2.50      3.62 o 
  -4   4   3      963.79      949.55     17.21 o 
  -3   4   3       58.07       75.18      2.39 o 
  -2   4   3      106.01       97.19      2.23 o 
  -1   4   3      356.56      401.07      4.94 o 
   0   4   3      104.37      105.70      2.07 o 
   1   4   3     2394.99     2521.37     24.85 o 
   2   4   3        4.70        4.49      0.68 o 
   3   4   3      350.34      395.49      8.74 o 
   4   4   3        2.68        4.12      1.56 o 
   5   4   3       38.27       44.52      3.20 o 
   6   4   3      343.61      336.37      8.57 o 
   7   4   3      897.69      918.71     17.38 o 
   8   4   3       16.88       21.21      3.98 o 
  -8   5   3       45.82       43.79     10.65 o 
  -7   5   3       29.80       30.26      8.42 o 
  -6   5   3        4.56        4.09      5.10 o 
  -5   5   3       48.71       37.03      4.01 o 
  -4   5   3     1378.10     1346.88     23.35 o 
  -3   5   3      530.17      524.86      7.59 o 
  -2   5   3     2095.81     2004.41     21.03 o 
  -1   5   3      138.07      150.35      2.86 o 
   0   5   3       55.14       69.03      2.20 o 
   1   5   3      262.22      271.99      3.56 o 
   2   5   3      682.42      706.91      9.17 o 
   3   5   3      656.35      686.50     13.24 o 
   4   5   3      150.39      151.42     10.79 o 
   5   5   3       14.68       15.95      2.20 o 
   6   5   3      160.31      161.11      5.73 o 
   7   5   3        0.12        3.35      4.72 o 
   8   5   3       18.30       18.81      7.14 o 
  -7   6   3       81.87       90.27     13.40 o 
  -6   6   3        0.40       -1.13      4.20 o 
  -5   6   3      166.56      194.69      7.67 o 
  -4   6   3      337.54      339.14      9.16 o 
  -3   6   3      368.78      336.11      5.34 o 
  -2   6   3      114.48      106.12      3.02 o 
  -1   6   3       25.73       25.48      1.51 o 
   0   6   3      834.84      923.74      9.89 o 
   1   6   3       36.15       35.23      1.29 o 
   2   6   3        4.69        4.81      0.73 o 
   3   6   3      454.48      456.71      9.78 o 
   4   6   3      114.95      130.29     13.49 o 
   5   6   3       37.62       38.68      5.01 o 
   6   6   3       31.45       26.44      4.81 o 
   7   6   3       68.91       63.05      7.21 o 
  -7   7   3       53.19       65.85     12.20 o 
  -6   7   3        2.88        5.95      3.25 o 
  -5   7   3       12.39       23.63      3.69 o 
  -4   7   3       11.46       16.31      4.97 o 
  -3   7   3       97.64       90.75      3.24 o 
  -2   7   3        1.74        0.22      1.05 o 
  -1   7   3      138.32      140.57      3.23 o 
   0   7   3      105.25      119.17      2.75 o 
   1   7   3       42.40       49.70      2.79 o 
   2   7   3      155.45      121.20     10.25 o 
   3   7   3       19.74       23.38      2.04 o 
   4   7   3       33.62       36.89      7.80 o 
   5   7   3      233.45      237.75     10.87 o 
   6   7   3        0.00        0.84      3.16 o 
   7   7   3       69.92       63.82     11.04 o 
   8   7   3       24.04       27.97      8.81 o 
  -6   8   3        8.66        4.02      4.40 o 
  -5   8   3      115.22      142.75      8.00 o 
  -4   8   3       94.09      110.97      4.82 o 
  -3   8   3       34.48       32.59      2.76 o 
  -2   8   3       13.23       13.47      1.76 o 
  -1   8   3        9.82       10.03      1.37 o 
   0   8   3      136.82      148.06      3.99 o 
   1   8   3       24.28       25.96      1.99 o 
   2   8   3      124.23      151.41      6.43 o 
   3   8   3       23.55       24.47      3.71 o 
   4   8   3        6.67       11.42      3.97 o 
   5   8   3        0.12        3.74      3.32 o 
   6   8   3        2.93        2.01      5.25 o 
   7   8   3      131.34      122.28     15.24 o 
   8   8   3        4.15        4.71      6.35 o 
  -6   9   3        0.20       -1.36      2.85 o 
  -5   9   3       18.49       21.93      4.70 o 
  -4   9   3        0.00       -1.90      2.08 o 
  -3   9   3        3.38        4.12      1.66 o 
  -2   9   3      300.91      296.47      5.92 o 
  -1   9   3       26.21       30.96      3.03 o 
   0   9   3       75.28       71.86      3.08 o 
   1   9   3       23.39       22.24      1.96 o 
   2   9   3       60.31       69.16      5.31 o 
   3   9   3       99.73       91.83      4.48 o 
   4   9   3       50.94       54.47      9.54 o 
   5   9   3       64.55       78.09      8.22 o 
   6   9   3       72.41       57.29     10.99 o 
   7   9   3       77.17       85.32     13.57 o 
  -5  10   3        0.10        1.04      3.18 o 
  -4  10   3       13.92       17.79      4.34 o 
  -3  10   3        2.77        0.57      2.08 o 
  -2  10   3       38.44       32.02      3.07 o 
  -1  10   3       65.75       66.84      3.34 o 
   0  10   3      260.14      258.95      5.97 o 
   1  10   3        0.05       -0.40      1.70 o 
   2  10   3       14.54       18.53      3.29 o 
   3  10   3      160.05      172.50     10.74 o 
   4  10   3      169.50      190.82     11.39 o 
   5  10   3       29.93       25.34      8.23 o 
   6  10   3       11.01        7.06      5.94 o 
   7  10   3        2.00       -2.89      5.69 o 
  -4  11   3      101.19      113.90      6.23 o 
  -3  11   3       11.05        8.42      2.69 o 
  -2  11   3        0.27       -1.57      1.93 o 
  -1  11   3       56.92       51.61      4.99 o 
   0  11   3     1382.13     1359.23     18.39 o 
   1  11   3        0.73       -0.26      2.19 o 
   2  11   3        8.38        8.60      2.81 o 
   3  11   3      100.42       92.96      5.90 o 
   4  11   3        0.37       -0.87      4.99 o 
   5  11   3       56.00       56.60     11.25 o 
   6  11   3        0.29       -3.55      4.58 o 
  -4  12   3        1.24        1.74      4.10 o 
  -3  12   3       72.58       72.47      4.74 o 
  -2  12   3        3.62        4.44      2.63 o 
  -1  12   3       89.86       84.30      4.51 o 
   0  12   3       46.09       42.01      3.32 o 
   1  12   3      203.47      206.07      8.13 o 
   2  12   3       62.66       57.48      5.95 o 
   3  12   3       50.76       57.47      5.17 o 
   4  12   3        1.94        9.50      6.10 o 
   5  12   3        5.78        3.07      6.05 o 
  -2  13   3       70.35       73.57      5.72 o 
  -1  13   3        1.37        0.61      2.16 o 
   0  13   3       39.62       37.57      5.80 o 
   1  13   3      153.96      138.42      8.36 o 
   2  13   3        3.43        1.88      3.99 o 
   3  13   3        0.42        1.29      2.77 o 
   4  13   3       91.54       77.79     13.74 o 
   0  14   3        5.39        8.66      3.32 o 
   1  14   3        1.25       -4.53      4.53 o 
   2  14   3        2.27       -4.49      6.19 o 
  -2 -13   4        2.46        3.67      6.75 o 
  -1 -13   4       25.69       27.65      6.23 o 
   0 -13   4        2.02        0.85      3.46 o 
  -4 -12   4        4.18        1.79      6.38 o 
  -3 -12   4        0.99       -1.53      2.50 o 
  -2 -12   4        4.18        1.32      2.98 o 
  -1 -12   4        1.24        3.13      4.02 o 
   0 -12   4       21.38       20.53      4.09 o 
   1 -12   4      104.56       99.93     12.70 o 
   2 -12   4       21.00       23.83      5.81 o 
  -5 -11   4        6.04        7.34      6.58 o 
  -4 -11   4        1.24       -1.21      5.71 o 
  -3 -11   4        7.68        3.81      3.83 o 
  -2 -11   4       12.24        8.10      3.18 o 
  -1 -11   4       21.40       16.87      3.45 o 
   0 -11   4        2.00        0.96      2.33 o 
   1 -11   4      209.33      211.05      8.34 o 
   2 -11   4        0.04        0.17      2.43 o 
   3 -11   4       18.29       19.81      3.32 o 
   4 -11   4        8.17        6.22      3.10 o 
  -6 -10   4        3.16        1.96      6.15 o 
  -5 -10   4       11.86        6.25      5.69 o 
  -4 -10   4       10.35        5.95      5.98 o 
  -3 -10   4       75.81       71.26      7.48 o 
  -2 -10   4       48.12       48.84      7.77 o 
  -1 -10   4       20.43       21.17      3.30 o 
   0 -10   4        2.76        3.09      2.55 o 
   1 -10   4       13.36       11.28      3.18 o 
   2 -10   4      132.79      119.04      5.34 o 
   3 -10   4        3.91        4.79      2.41 o 
   4 -10   4       14.47        9.07      6.80 o 
  -7  -9   4        0.51        6.38      6.94 o 
  -6  -9   4        0.01        1.59      6.13 o 
  -5  -9   4      141.78      160.92     17.34 o 
  -4  -9   4        3.36        4.23      5.25 o 
  -3  -9   4        0.16        2.06      1.87 o 
  -2  -9   4      206.99      212.89      8.68 o 
  -1  -9   4      262.59      243.89      7.79 o 
   0  -9   4       26.71       27.80      3.06 o 
   1  -9   4       20.12       24.18      2.31 o 
   2  -9   4      427.38      404.11      7.99 o 
   3  -9   4        6.49        2.67      2.96 o 
   4  -9   4       34.94       40.38      3.91 o 
   5  -9   4      185.15      228.14     14.08 o 
  -7  -8   4        8.83        7.90      7.25 o 
  -6  -8   4       61.86       50.67     10.05 o 
  -5  -8   4        7.85       -2.47      4.35 o 
  -4  -8   4      270.02      306.28     19.77 o 
  -3  -8   4       35.81       41.43      6.89 o 
  -2  -8   4      150.74      149.65     16.28 o 
  -1  -8   4        0.22       -0.58      1.47 o 
   0  -8   4       92.39      106.77      3.98 o 
   1  -8   4      278.90      287.08      5.73 o 
   2  -8   4       53.94       51.55      3.12 o 
   3  -8   4       57.63       58.73      3.07 o 
   4  -8   4        2.50        3.71      2.07 o 
   5  -8   4        8.90        8.92      5.94 o 
   6  -8   4       41.96       44.95      4.69 o 
  -7  -7   4       13.25        7.71      4.64 o 
  -6  -7   4        0.33       -0.82      4.05 o 
  -5  -7   4      166.57      177.39     15.11 o 
  -4  -7   4       80.78       69.22     10.31 o 
  -3  -7   4        6.33        5.16      4.81 o 
  -2  -7   4       24.78       26.94      9.32 o 
  -1  -7   4       83.65       81.07      3.69 o 
   0  -7   4      186.07      195.98      4.97 o 
   1  -7   4       39.91       42.76      2.17 o 
   2  -7   4      763.84      772.78      8.96 o 
   3  -7   4       27.24       29.11      2.20 o 
   4  -7   4        3.11        8.81      2.10 o 
   5  -7   4        2.05        3.24      2.23 o 
   6  -7   4      463.21      497.00     12.67 o 
   7  -7   4      226.12      235.22     13.27 o 
  -8  -6   4       12.80       17.62      7.36 o 
  -7  -6   4       11.30        9.89      4.53 o 
  -6  -6   4       17.01       10.08      6.14 o 
  -5  -6   4        3.65       -2.77      4.20 o 
  -4  -6   4        0.19        2.94      3.66 o 
  -3  -6   4      760.96      837.93     17.27 o 
  -2  -6   4       48.21       54.67      7.62 o 
  -1  -6   4       11.35       14.12      1.55 o 
   0  -6   4       17.28       17.41      1.90 o 
   1  -6   4      130.79      134.87      2.89 o 
   2  -6   4       20.05       18.64      1.49 o 
   3  -6   4      161.85      141.87      3.73 o 
   4  -6   4       16.76       13.08      1.83 o 
   5  -6   4        0.24        0.81      2.26 o 
   6  -6   4        3.06        7.47      2.38 o 
   7  -6   4       18.52       21.04      5.68 o 
  -8  -5   4        4.91       13.29      6.77 o 
  -7  -5   4        6.94        3.23      5.90 o 
  -6  -5   4      107.01      102.47      9.01 o 
  -5  -5   4       33.43       27.75      6.53 o 
  -4  -5   4       31.67       29.31      6.42 o 
  -3  -5   4        8.87        3.20      4.64 o 
  -2  -5   4      197.97      207.50      3.42 o 
  -1  -5   4       33.07       36.42      1.29 o 
   0  -5   4        8.09        9.58      1.12 o 
   1  -5   4        0.35        0.10      0.69 o 
   2  -5   4        0.23        0.47      0.73 o 
   3  -5   4      736.74      710.31      9.01 o 
   4  -5   4        3.74        0.23      2.13 o 
   5  -5   4        5.74        5.57      2.08 o 
   6  -5   4        4.05        7.26      3.53 o 
   7  -5   4      269.78      239.71     12.58 o 
  -8  -4   4        6.22       10.31      8.59 o 
  -7  -4   4        1.64       -2.52      3.10 o 
  -6  -4   4       23.72       22.66      4.58 o 
  -5  -4   4      144.27      148.82      7.58 o 
  -4  -4   4       27.53       29.08      2.64 o 
  -3  -4   4       83.28       80.89      3.75 o 
  -2  -4   4      174.99      203.89      3.96 o 
  -1  -4   4       72.99       91.25      1.85 o 
   0  -4   4        0.01        0.32      0.73 o 
   1  -4   4        0.66        1.42      0.64 o 
   2  -4   4      432.90      499.52      6.24 o 
   3  -4   4       14.90       12.80      1.33 o 
   4  -4   4      939.23      784.74     15.22 o 
   5  -4   4      289.41      242.16      7.07 o 
   6  -4   4        7.21        6.89      3.60 o 
   7  -4   4      136.82      152.12     11.33 o 
   8  -4   4        0.11       -2.84      3.86 o 
  -8  -3   4        1.91        1.63      4.54 o 
  -7  -3   4        1.13        1.58      2.51 o 
  -6  -3   4       20.67       23.31      3.61 o 
  -5  -3   4       28.11       30.78      3.09 o 
  -4  -3   4        4.11        4.21      1.57 o 
  -3  -3   4       28.71       29.79      2.84 o 
  -2  -3   4       40.51       38.75      1.38 o 
  -1  -3   4        6.85        7.40      0.81 o 
   0  -3   4      177.74      184.66      3.26 o 
   1  -3   4       83.62       84.73      1.85 o 
   2  -3   4      337.56      356.93      4.31 o 
   3  -3   4      331.08      375.86      6.35 o 
   4  -3   4      212.57      216.71      6.29 o 
   5  -3   4       15.42        5.59      3.06 o 
   6  -3   4       19.69       10.84      3.66 o 
   7  -3   4        4.22        9.15      3.83 o 
   8  -3   4      198.98      210.69     13.08 o 
  -8  -2   4        6.81        8.86      3.68 o 
  -7  -2   4       27.60       25.05      4.07 o 
  -6  -2   4       11.11        8.03      2.66 o 
  -5  -2   4      431.13      434.80     13.93 o 
  -4  -2   4      115.61      119.19      5.09 o 
  -3  -2   4       31.62       29.40      3.07 o 
  -2  -2   4        2.24       -0.04      0.47 o 
  -1  -2   4     6011.47     6187.49     58.95 o 
   0  -2   4       16.21       18.17      1.18 o 
   1  -2   4       35.85       34.47      1.44 o 
   2  -2   4     2449.66     2719.97     52.36 o 
   3  -2   4       40.81       45.40      3.35 o 
   4  -2   4       25.64       22.83      1.86 o 
   5  -2   4      657.15      637.25     17.90 o 
   6  -2   4       10.41       11.98      3.62 o 
   7  -2   4        6.28        7.54      3.51 o 
   8  -2   4       22.84       30.37      5.99 o 
  -8  -1   4       17.13        9.98      6.47 o 
  -7  -1   4       91.38       90.19      6.71 o 
  -6  -1   4       79.79       79.96      5.76 o 
  -5  -1   4       19.27       24.45      3.18 o 
  -4  -1   4       12.98        9.38      2.04 o 
  -3  -1   4        6.44        6.97      1.58 o 
  -2  -1   4      227.29      259.16      7.41 o 
  -1  -1   4     2921.24     3061.92     33.85 o 
   0  -1   4     1443.77     1500.34     15.45 o 
   1  -1   4      212.45      210.76      3.81 o 
   2  -1   4       49.43       42.28      1.59 o 
   3  -1   4      356.09      399.05      9.98 o 
   5  -1   4      195.22      193.33      8.84 o 
   6  -1   4       52.66       31.01      4.68 o 
   7  -1   4        3.57        0.14      2.96 o 
   8  -1   4        7.02        3.69      3.93 o 
  -8   0   4       30.56       19.60      7.17 o 
  -7   0   4       11.14       17.61      4.86 o 
  -6   0   4       17.66       18.49      4.16 o 
  -5   0   4        1.28       -2.30      2.30 o 
  -4   0   4       27.72       36.03      3.30 o 
  -3   0   4       15.52       14.79      2.07 o 
  -2   0   4      200.73      172.12      3.94 o 
  -1   0   4    41549.21    40450.11    421.31 o 
   0   0   4      697.92      701.38      7.63 o 
   1   0   4      924.08      937.91     10.20 o 
   3   0   4       28.42       35.19      1.77 o 
   4   0   4      295.37      280.04      5.87 o 
   5   0   4        0.02        1.85      2.26 o 
   6   0   4       87.88       88.44      7.40 o 
   7   0   4        3.23        1.95      2.75 o 
   8   0   4        5.44        2.63      3.99 o 
   9   0   4       17.89       21.78      5.98 o 
  -8   1   4       15.29       12.99      6.93 o 
  -7   1   4       17.69       12.61      5.50 o 
  -6   1   4        3.63        1.35      3.52 o 
  -5   1   4      118.85      107.36      7.67 o 
  -4   1   4     1133.61     1108.23     25.11 o 
  -3   1   4       87.45       89.13      5.00 o 
  -1   1   4        8.67        4.74      0.58 o 
   0   1   4      774.58      790.29      8.57 o 
   1   1   4      369.00      385.94      4.68 o 
   2   1   4      495.16      505.34      6.32 o 
   3   1   4      582.33      615.32     11.48 o 
   4   1   4      143.83      154.27      5.07 o 
   5   1   4       59.16       62.95      3.38 o 
   6   1   4       27.88       27.68      4.22 o 
   7   1   4       34.08       34.71      5.63 o 
   8   1   4        2.12        2.77      3.44 o 
   9   1   4      147.91      161.10     12.34 o 
  -8   2   4        3.68       11.43      6.08 o 
  -7   2   4        8.18        9.22      5.05 o 
  -6   2   4       24.88       30.31      5.44 o 
  -5   2   4      667.44      663.62     18.91 o 
  -3   2   4        3.70        2.27      1.33 o 
  -2   2   4      340.64      364.02      6.32 o 
  -1   2   4     2322.11     2327.75     23.00 o 
   0   2   4     1559.30     1417.80     23.99 o 
   1   2   4        2.29        1.07      0.39 o 
   2   2   4      278.43      293.04      6.44 o 
   3   2   4      123.84      119.88      3.57 o 
   4   2   4        3.77        4.34      1.64 o 
   5   2   4        5.46        6.37      3.72 o 
   6   2   4      784.41      746.55     32.90 o 
   7   2   4        1.66        2.52      2.90 o 
   8   2   4        3.71        2.45      2.55 o 
   9   2   4       14.22       10.91      3.75 o 
  -8   3   4       82.16       78.68     13.01 o 
  -7   3   4       31.47       37.11      8.16 o 
  -6   3   4      179.14      174.65     10.43 o 
  -5   3   4       30.04       23.77      4.60 o 
  -4   3   4       69.19       64.22      2.45 o 
  -3   3   4     2853.84     2734.92     27.67 o 
  -2   3   4      104.38      119.79      5.22 o 
  -1   3   4      509.30      551.63      6.66 o 
   0   3   4      228.47      212.56      3.09 o 
   1   3   4      238.50      233.87      3.07 o 
   2   3   4      387.84      198.25      5.72 o 
   3   3   4      112.12      125.59      4.40 o 
   4   3   4       65.84       80.71      3.52 o 
   5   3   4       23.48       22.91      2.43 o 
   6   3   4      626.68      605.74     17.70 o 
   7   3   4        4.05        4.64      3.97 o 
   8   3   4        0.18        1.14      2.72 o 
   9   3   4        2.89        1.80      3.25 o 
  -8   4   4        3.42       10.78      6.73 o 
  -7   4   4        0.35       -1.83      3.99 o 
  -6   4   4        1.98        4.86      4.17 o 
  -5   4   4      143.95      138.32      9.68 o 
  -4   4   4      844.42      817.27     15.47 o 
  -3   4   4       60.25       51.33      3.63 o 
  -2   4   4       33.61       36.25      1.44 o 
  -1   4   4      209.31      218.58      4.51 o 
   0   4   4      978.32     1016.25     10.14 o 
   1   4   4      178.65      165.70      4.01 o 
   2   4   4      167.30      166.37      3.11 o 
   3   4   4      110.26      130.09      7.84 o 
   4   4   4       25.39       24.09      2.26 o 
   5   4   4       26.62       23.85      2.50 o 
   6   4   4     1126.74     1132.88     19.19 o 
   7   4   4      214.20      239.30      9.57 o 
   8   4   4        3.57        1.44      2.60 o 
   9   4   4        9.29        3.69      6.54 o 
  -8   5   4       32.98       24.51      8.60 o 
  -7   5   4       74.12       88.53     12.92 o 
  -6   5   4       76.25       91.78     12.04 o 
  -5   5   4      160.27      158.26      5.65 o 
  -4   5   4      958.11      935.84     17.58 o 
  -3   5   4        0.10        0.08      1.04 o 
  -2   5   4      273.12      292.68      4.37 o 
  -1   5   4      445.97      506.39      6.19 o 
   0   5   4      168.13      186.69      3.86 o 
   1   5   4      102.74      108.86      2.11 o 
   2   5   4      194.92      188.40      3.23 o 
   3   5   4       29.46       32.68      2.70 o 
   4   5   4      198.89      205.32      6.53 o 
   5   5   4        9.96       10.30      2.56 o 
   6   5   4      241.79      243.91      7.16 o 
   7   5   4       11.69       16.86      4.58 o 
   8   5   4        0.01       -1.55      4.87 o 
  -7   6   4       19.24       15.28      6.89 o 
  -6   6   4       21.63       17.73      6.18 o 
  -5   6   4        3.20        0.66      1.92 o 
  -4   6   4     1328.53     1280.91     28.81 o 
  -3   6   4       20.81       23.40      1.73 o 
  -2   6   4       59.40       57.22      2.46 o 
  -1   6   4        0.39        2.67      0.85 o 
   0   6   4       12.79       15.73      1.33 o 
   1   6   4      318.07      394.22      4.79 o 
   2   6   4        3.85        4.41      0.77 o 
   3   6   4      664.94      700.46     13.69 o 
   4   6   4       24.55       22.30      2.70 o 
   5   6   4        1.06        2.08      2.68 o 
   6   6   4      170.81      166.97      9.45 o 
   7   6   4      263.32      279.68     12.97 o 
   8   6   4      172.28      204.30     16.51 o 
  -7   7   4        1.49        2.31      5.46 o 
  -6   7   4       25.47       27.43      3.36 o 
  -5   7   4       49.29       52.50      6.19 o 
  -4   7   4       89.97       92.93      5.58 o 
  -3   7   4       93.92       93.60      3.19 o 
  -2   7   4      203.79      193.07      4.19 o 
  -1   7   4       62.76       57.33      2.45 o 
   0   7   4       33.32       28.48      1.59 o 
   1   7   4       51.43       60.11      1.90 o 
   2   7   4        8.16        2.16      1.28 o 
   3   7   4        0.73       -0.49      1.08 o 
   4   7   4        0.47       -1.88      2.25 o 
   5   7   4      225.00      238.37     10.99 o 
   6   7   4        0.21       -0.28      3.04 o 
   7   7   4      249.12      258.67     12.69 o 
  -6   8   4        1.16        4.60      5.84 o 
  -5   8   4       29.98       33.89      9.33 o 
  -4   8   4        6.46        6.60      1.95 o 
  -3   8   4       44.50       45.86      2.64 o 
  -2   8   4       29.66       26.84      1.94 o 
  -1   8   4      129.01      142.18      3.44 o 
   0   8   4       67.55       81.96      3.03 o 
   1   8   4       21.25       27.68      1.92 o 
   2   8   4      301.85      335.84      8.96 o 
   3   8   4        0.25       -2.44      2.44 o 
   4   8   4      190.73      210.85     10.62 o 
   5   8   4       21.30       27.12      7.59 o 
   6   8   4        0.54        6.01     10.53 o 
   7   8   4       35.06       36.32      9.32 o 
   8   8   4      102.10      130.83     16.60 o 
  -6   9   4        9.91        7.92      3.38 o 
  -5   9   4       43.67       43.48      5.40 o 
  -4   9   4      232.73      263.42      7.69 o 
  -3   9   4       16.82       15.57      1.98 o 
  -2   9   4      330.30      327.62      5.81 o 
  -1   9   4      800.97      762.03     10.60 o 
   0   9   4       14.63       16.60      1.76 o 
   1   9   4       59.48       52.26      3.24 o 
   2   9   4      231.49      235.04      8.80 o 
   3   9   4      523.63      548.42     12.15 o 
   4   9   4       34.95       42.78      6.16 o 
   5   9   4        1.13        1.64      3.49 o 
   6   9   4        0.47       -0.84      3.35 o 
   7   9   4       62.59       41.83     10.26 o 
  -5  10   4        9.59       14.10      4.05 o 
  -4  10   4       56.09       58.89      5.38 o 
  -3  10   4       36.82       36.83      3.32 o 
  -2  10   4        3.36        3.21      1.85 o 
  -1  10   4       12.77       12.94      1.95 o 
   0  10   4        1.68        2.63      1.58 o 
   1  10   4        0.05       -1.28      1.28 o 
   2  10   4       30.09       27.09      4.40 o 
   3  10   4       10.05       11.45      5.95 o 
   4  10   4      147.19      143.45     10.95 o 
   5  10   4        2.40       -2.10      3.69 o 
   6  10   4       21.51       18.49      7.85 o 
   7  10   4        3.93       -1.44      5.25 o 
  -4  11   4       73.36       82.20      5.48 o 
  -3  11   4       64.90       71.68      4.95 o 
  -2  11   4        7.10        2.05      2.01 o 
  -1  11   4        0.09       -1.90      1.90 o 
   0  11   4      112.70      123.67      8.20 o 
   1  11   4       16.96       16.37      3.05 o 
   2  11   4        7.06        6.05      3.75 o 
   3  11   4      824.61      809.19     19.92 o 
   4  11   4       12.62       25.11      8.30 o 
   5  11   4        7.00        4.97      5.73 o 
   6  11   4       42.69       40.14     10.50 o 
  -4  12   4       58.24       67.92      6.31 o 
  -3  12   4      104.57      107.93      5.50 o 
  -2  12   4       19.06       19.35      4.62 o 
  -1  12   4        8.99        6.92      2.44 o 
   0  12   4        0.35        0.88      1.97 o 
   1  12   4        7.97        7.40      2.87 o 
   2  12   4       24.72       20.42      3.99 o 
   3  12   4       26.89       25.65      7.62 o 
   4  12   4       61.60       59.77     11.93 o 
   5  12   4        0.02        6.40      6.48 o 
  -2  13   4       14.77       17.83      3.87 o 
  -1  13   4        0.18       -0.89      2.16 o 
   0  13   4      165.18      150.96      7.16 o 
   1  13   4        7.09        4.46      3.18 o 
   2  13   4        5.21        2.65      3.07 o 
   3  13   4        6.65        1.84      2.81 o 
   4  13   4        5.33       -0.20      6.26 o 
   0  14   4        8.18        3.98      3.13 o 
   1  14   4        2.67       10.54      6.26 o 
   2  14   4        1.61       -1.27      6.64 o 
  -4 -12   5        3.37        7.76      7.57 o 
  -3 -12   5        2.06        0.32      2.64 o 
  -2 -12   5        0.07       -1.80      4.73 o 
  -1 -12   5       34.69       29.70      4.47 o 
   0 -12   5        8.57       14.65      5.40 o 
   1 -12   5        8.59        6.02      3.60 o 
   2 -12   5        2.17       -3.83      4.75 o 
  -5 -11   5        8.23       20.02      8.41 o 
  -4 -11   5        0.90       -3.73      5.01 o 
  -3 -11   5        2.32        5.76      2.67 o 
  -2 -11   5      436.15      376.76     13.24 o 
  -1 -11   5       10.04        7.16      3.77 o 
   0 -11   5        1.93        3.28      2.50 o 
   1 -11   5      274.86      268.55      9.37 o 
   2 -11   5        6.94        4.75      4.48 o 
   3 -11   5        0.07        0.10      2.64 o 
  -6 -10   5       25.85       19.82      8.40 o 
  -5 -10   5      207.98      188.14     20.21 o 
  -4 -10   5        0.98        7.71      5.74 o 
  -3 -10   5       41.45       51.55      5.19 o 
  -2 -10   5        2.45        0.97      3.17 o 
  -1 -10   5       14.19       15.48      3.01 o 
   0 -10   5        3.57        3.29      2.40 o 
   1 -10   5      161.31      166.42      7.27 o 
   2 -10   5       19.19       18.96      3.10 o 
   3 -10   5       30.33       34.18      4.23 o 
   4 -10   5        4.84        4.36      2.90 o 
  -6  -9   5        1.17        2.97      5.56 o 
  -5  -9   5       57.00       69.23     12.25 o 
  -4  -9   5        1.36        0.96      4.86 o 
  -3  -9   5       15.03       12.12      2.54 o 
  -2  -9   5      239.31      240.05      9.37 o 
  -1  -9   5      171.77      162.76      8.45 o 
   0  -9   5       30.79       30.65      3.15 o 
   1  -9   5      395.71      416.78      9.37 o 
   2  -9   5       94.85       91.46      4.26 o 
   3  -9   5        9.42        6.83      2.39 o 
   4  -9   5       35.33       41.03      4.06 o 
   5  -9   5      699.16      713.07     27.55 o 
  -7  -8   5        8.18       17.34      5.72 o 
  -6  -8   5       15.90       11.71      7.03 o 
  -5  -8   5        1.58        0.55      4.57 o 
  -4  -8   5      813.52      818.00     35.77 o 
  -3  -8   5        0.26        1.60      1.85 o 
  -2  -8   5       75.40       74.28      5.00 o 
  -1  -8   5       11.77       12.54      3.40 o 
   0  -8   5        0.06        0.38      1.74 o 
   1  -8   5        0.53       -0.83      1.27 o 
   2  -8   5      321.27      304.35      6.96 o 
   3  -8   5        4.24        3.23      1.56 o 
   4  -8   5        0.65       -0.44      1.82 o 
   5  -8   5       36.59       35.52      4.21 o 
   6  -8   5        0.41        0.26      2.56 o 
  -7  -7   5       40.73       36.60      6.92 o 
  -6  -7   5        1.34        4.82      4.92 o 
  -5  -7   5       95.09       96.70     12.78 o 
  -4  -7   5       10.02       15.10      5.93 o 
  -3  -7   5       93.93       96.91      4.46 o 
  -2  -7   5      282.24      266.32      8.94 o 
  -1  -7   5      150.80      151.69      4.84 o 
   0  -7   5       60.55       60.09      4.41 o 
   1  -7   5        1.87        0.31      1.17 o 
   2  -7   5       20.52       19.72      1.80 o 
   3  -7   5       35.49       37.49      2.46 o 
   4  -7   5        1.04        1.51      1.83 o 
   5  -7   5        2.66        3.38      3.61 o 
   6  -7   5      245.24      240.39      8.52 o 
   7  -7   5       30.27       44.96     10.10 o 
  -8  -6   5       26.30       20.35      9.85 o 
  -7  -6   5       47.16       53.75      7.78 o 
  -6  -6   5        5.95        9.34      6.10 o 
  -5  -6   5        0.27        5.63      4.48 o 
  -4  -6   5       19.24       16.38      5.45 o 
  -3  -6   5      449.16      494.59      8.67 o 
  -2  -6   5        0.08       -1.05      1.05 o 
  -1  -6   5        0.07       -0.31      1.08 o 
   0  -6   5        1.22        3.62      1.13 o 
   1  -6   5        9.19        9.68      1.26 o 
   2  -6   5      158.50      156.82      3.30 o 
   3  -6   5      574.20      500.84      7.44 o 
   4  -6   5        0.46       -1.21      1.46 o 
   5  -6   5        2.83        0.21      2.03 o 
   6  -6   5       80.23       89.07      5.12 o 
   7  -6   5       48.39       66.30     11.30 o 
  -8  -5   5        0.04        6.08      4.31 o 
  -7  -5   5        5.18        4.48      4.03 o 
  -6  -5   5      175.94      169.40     12.56 o 
  -5  -5   5        9.39        9.15      5.15 o 
  -4  -5   5       30.50       36.62      7.13 o 
  -3  -5   5        5.82        0.73      3.53 o 
  -2  -5   5        1.59        1.98      0.82 o 
  -1  -5   5       31.20       26.72      1.31 o 
   0  -5   5       11.32       10.43      1.49 o 
   1  -5   5      191.21      187.96      3.50 o 
   2  -5   5      115.66      113.88      4.44 o 
   3  -5   5      380.27      358.30      5.75 o 
   4  -5   5       95.63       94.63      7.65 o 
   5  -5   5        0.33       -1.35      1.73 o 
   6  -5   5       64.68       66.38      6.05 o 
   7  -5   5      152.36      178.43     12.71 o 
  -8  -4   5        0.11        6.73      4.21 o 
  -7  -4   5       38.11       31.83      5.76 o 
  -6  -4   5       95.70      106.89      9.16 o 
  -5  -4   5      112.17      114.12      6.82 o 
  -4  -4   5        7.55        6.55      2.35 o 
  -2  -4   5     4295.34     4553.94     44.29 o 
  -1  -4   5      101.01      118.24      2.28 o 
   0  -4   5        2.55        2.08      0.87 o 
   1  -4   5       59.88       61.35      2.00 o 
   2  -4   5      299.82      334.77      5.37 o 
   3  -4   5      119.73      113.57      3.03 o 
   4  -4   5      322.29      279.72      7.82 o 
   5  -4   5      449.00      334.59     13.46 o 
   6  -4   5       11.44        9.79      3.87 o 
   7  -4   5       48.80       53.00      7.17 o 
   8  -4   5       11.37       15.25      7.33 o 
  -8  -3   5        1.85        6.89      6.79 o 
  -7  -3   5        0.08        4.01      2.79 o 
  -6  -3   5       26.14       27.88      3.95 o 
  -5  -3   5       26.31       27.50      3.36 o 
  -4  -3   5        0.81        2.34      1.32 o 
  -3  -3   5      172.05      183.23      4.99 o 
  -2  -3   5        4.85        3.85      0.88 o 
  -1  -3   5      232.17      234.96      3.52 o 
   0  -3   5      200.76      201.54      3.73 o 
   1  -3   5      217.13      222.23      3.69 o 
   2  -3   5      760.35      794.79      8.58 o 
   3  -3   5       14.65       17.11      1.37 o 
   4  -3   5      255.46      217.86      7.52 o 
   5  -3   5      107.26       95.86      3.01 o 
   6  -3   5       12.29        2.83      3.17 o 
   7  -3   5        0.23       -1.40      3.03 o 
   8  -3   5      227.95      275.63     14.19 o 
  -8  -2   5      106.63      126.23      8.65 o 
  -7  -2   5        3.32        2.51      2.95 o 
  -6  -2   5       38.95       38.03      4.27 o 
  -5  -2   5      472.12      486.09     12.33 o 
  -4  -2   5       48.41       59.24      4.19 o 
  -3  -2   5       34.61       37.11      3.92 o 
  -2  -2   5     1955.08     2062.79     25.66 o 
  -1  -2   5      583.93      608.90      5.81 o 
   0  -2   5       35.67       38.94      1.54 o 
   1  -2   5      343.32      339.95      5.88 o 
   2  -2   5     2392.11     2688.32     24.49 o 
   3  -2   5       42.49       45.48      2.51 o 
   4  -2   5       17.58       14.38      1.85 o 
   5  -2   5      158.85      118.23      8.15 o 
   6  -2   5       97.03       78.30      7.19 o 
   7  -2   5        0.20       -1.77      2.74 o 
   8  -2   5       41.60       34.03     11.20 o 
  -8  -1   5        7.80        6.87      6.07 o 
  -7  -1   5        0.02       -0.21      2.69 o 
  -6  -1   5       50.49       49.70      4.75 o 
  -5  -1   5      184.93      186.60      7.10 o 
  -4  -1   5        2.52        0.22      1.51 o 
  -3  -1   5        7.30       11.17      3.26 o 
  -2  -1   5      274.26      277.08     15.70 o 
  -1  -1   5     1746.75     1836.97     14.00 o 
   0  -1   5       26.10       25.43      1.22 o 
   1  -1   5      271.07      273.80      4.72 o 
   2  -1   5      544.94      562.56      6.69 o 
   3  -1   5      568.29      640.64      9.61 o 
   4  -1   5        0.62       -0.15      1.16 o 
   5  -1   5       31.41       22.19      3.78 o 
   6  -1   5       14.93       13.89      3.51 o 
   7  -1   5        6.96        5.74      3.41 o 
   8  -1   5      192.70      206.87     11.68 o 
  -8   0   5       36.59       30.40      8.45 o 
  -7   0   5        0.02        0.95      3.52 o 
  -6   0   5       10.41       12.89      4.01 o 
  -5   0   5        3.79        7.76      2.41 o 
  -4   0   5      176.11      177.25      7.87 o 
  -3   0   5        7.28        4.34      1.59 o 
  -2   0   5       69.45       73.72      2.08 o 
  -1   0   5     1428.82     1423.81     11.45 o 
   0   0   5     1300.61     1264.20     13.23 o 
   1   0   5      132.79      131.85      3.14 o 
   2   0   5        4.26       -0.42      0.42 o 
   3   0   5      138.10      166.17      4.06 o 
   4   0   5      260.78      247.39      5.25 o 
   5   0   5      287.99      237.42      9.54 o 
   6   0   5      197.40      164.90      8.65 o 
   7   0   5        6.77        7.09      3.34 o 
   8   0   5        2.96        2.67      3.54 o 
   9   0   5        1.22        1.01      4.25 o 
  -8   1   5        2.48        4.95      5.18 o 
  -7   1   5        9.77        8.37     10.66 o 
  -6   1   5      152.57      150.44      9.45 o 
  -5   1   5      140.20      137.21     10.28 o 
  -4   1   5     2339.73     2241.85     45.12 o 
  -3   1   5        0.53       -1.48      1.48 o 
  -2   1   5      179.81      183.76      5.92 o 
  -1   1   5      137.40      146.89      2.27 o 
   0   1   5       11.45       14.26      1.13 o 
   1   1   5      134.31      135.17      2.35 o 
   2   1   5      550.58      559.29      9.33 o 
   3   1   5       71.54       71.71      3.15 o 
   4   1   5      223.50      255.36      6.79 o 
   5   1   5       10.32       11.73      2.91 o 
   6   1   5      278.74      251.68     10.52 o 
   7   1   5        1.19       -2.26      2.61 o 
   8   1   5        0.02        1.60      3.45 o 
   9   1   5        4.84       12.09      5.89 o 
  -8   2   5        9.71        3.05      5.96 o 
  -7   2   5        0.69        6.97      5.28 o 
  -6   2   5       37.19       34.38      5.67 o 
  -5   2   5        0.21       -2.17      2.61 o 
  -4   2   5        2.34        0.88      2.28 o 
  -3   2   5       40.18       37.26      3.70 o 
  -2   2   5     1045.72     1114.27     18.68 o 
  -1   2   5      592.58      578.85      8.51 o 
   0   2   5      297.44      332.11      3.79 o 
   1   2   5      200.42      192.96      2.71 o 
   2   2   5      260.10      290.59      5.60 o 
   3   2   5       23.07       22.22      1.86 o 
   4   2   5       12.69       13.31      1.98 o 
   5   2   5       23.05       23.71      4.40 o 
   6   2   5     1141.74     1104.13     53.92 o 
   7   2   5       47.25       44.87      5.73 o 
   8   2   5        2.20        3.66      3.00 o 
   9   2   5       58.27       62.44      6.60 o 
  -8   3   5       28.32       55.15     11.48 o 
  -7   3   5        6.45        3.47      4.98 o 
  -6   3   5        9.29        5.68      4.05 o 
  -5   3   5      338.18      351.23     13.65 o 
  -4   3   5      597.93      600.13     12.74 o 
  -3   3   5      231.64      240.95      4.13 o 
  -2   3   5       21.03       18.11      1.14 o 
  -1   3   5       67.83       89.47      2.39 o 
   0   3   5       42.40       50.49      1.78 o 
   1   3   5      454.34      465.72     15.46 o 
   2   3   5     1769.49     1833.96     22.89 o 
   3   3   5     2143.93     2129.00     34.00 o 
   4   3   5       61.53       60.71      3.32 o 
   5   3   5        1.24       -0.67      1.32 o 
   6   3   5      287.41      277.48      8.97 o 
   7   3   5       26.38       28.57      3.88 o 
   8   3   5        3.19        4.45      2.90 o 
   9   3   5       21.65       18.54      7.21 o 
  -8   4   5       47.18       49.94     10.74 o 
  -7   4   5       15.29        7.17      5.81 o 
  -6   4   5      103.13      111.93      9.66 o 
  -5   4   5       42.61       32.63      5.53 o 
  -4   4   5        3.58        2.72      2.64 o 
  -3   4   5      124.89      118.44      4.17 o 
  -2   4   5       88.91       80.98      1.98 o 
  -1   4   5     1968.28     2153.36     18.82 o 
   0   4   5      244.30      242.91      4.46 o 
   1   4   5        1.33       -0.03      0.56 o 
   2   4   5      743.92      762.88      9.83 o 
   3   4   5      106.49      118.03      4.51 o 
   4   4   5      111.96      113.01      4.77 o 
   5   4   5       11.95       17.38      2.29 o 
   6   4   5     1278.00     1268.30     20.96 o 
   7   4   5      268.98      264.38      9.40 o 
   8   4   5       11.61       12.77      3.51 o 
   9   4   5       35.41       42.26     10.37 o 
  -8   5   5      101.74      121.00     16.11 o 
  -7   5   5       90.31      120.80     14.83 o 
  -6   5   5       12.20       10.42      6.00 o 
  -5   5   5       33.92       31.77      7.11 o 
  -4   5   5      327.15      304.60     13.46 o 
  -3   5   5       89.76       83.59      2.67 o 
  -2   5   5       50.36       51.96      2.06 o 
  -1   5   5      308.74      379.65      5.13 o 
   0   5   5      405.55      453.03      5.58 o 
   1   5   5       97.67       98.31      2.02 o 
   2   5   5       20.82       24.36      1.36 o 
   3   5   5       28.97       29.41      2.68 o 
   4   5   5      264.37      271.80      9.13 o 
   5   5   5        3.67        5.09      1.99 o 
   6   5   5       44.83       48.94      3.83 o 
   7   5   5      210.18      222.00     10.52 o 
   8   5   5        7.79       20.37      6.96 o 
  -7   6   5        1.64        3.01      5.34 o 
  -6   6   5       14.80       13.20      6.10 o 
  -5   6   5       33.52       40.10      3.82 o 
  -4   6   5      912.27      880.24     17.47 o 
  -3   6   5       35.50       35.72      1.97 o 
  -2   6   5       86.29       78.53      2.89 o 
  -1   6   5      119.12      145.18      3.04 o 
   0   6   5      240.09      267.86      4.11 o 
   1   6   5      601.79      750.64      8.22 o 
   2   6   5       38.15       36.16      1.55 o 
   3   6   5      176.94      193.63      6.03 o 
   4   6   5       93.95      101.69      5.00 o 
   5   6   5       18.06       12.80      3.57 o 
   6   6   5      367.48      366.69     14.37 o 
   7   6   5      246.72      250.59     19.56 o 
   8   6   5        6.55       14.00      7.05 o 
  -7   7   5        1.66        4.99      6.11 o 
  -6   7   5        6.20        4.32      3.78 o 
  -5   7   5       92.91       88.76      5.94 o 
  -4   7   5       36.82       29.87      3.48 o 
  -3   7   5       14.63       12.75      1.66 o 
  -2   7   5      434.63      444.10      6.39 o 
  -1   7   5       14.95       16.11      1.45 o 
   0   7   5        2.59        1.64      0.81 o 
   1   7   5       14.69       14.26      1.56 o 
   2   7   5       19.65       21.15      2.89 o 
   3   7   5       54.23       57.30      2.36 o 
   4   7   5      108.06      119.46      7.52 o 
   5   7   5        1.81        6.41      4.66 o 
   6   7   5       34.62       43.39      7.51 o 
   7   7   5       54.04       61.58     25.48 o 
  -6   8   5        0.38       -2.91      3.93 o 
  -5   8   5       86.76       98.70      7.22 o 
  -4   8   5        0.53        2.69      1.73 o 
  -3   8   5        1.51        0.80      1.40 o 
  -2   8   5      105.84      118.43      3.64 o 
  -1   8   5      218.63      213.11      4.71 o 
   0   8   5       10.37       12.73      1.33 o 
   1   8   5       13.47       11.58      1.49 o 
   2   8   5      226.53      243.27     11.00 o 
   3   8   5      105.54      107.57      4.45 o 
   4   8   5        2.96        7.19      3.33 o 
   5   8   5       18.05       28.56      7.20 o 
   6   8   5       10.67       12.24      4.43 o 
   7   8   5       33.10       39.57      6.16 o 
  -6   9   5       58.49       53.91     12.85 o 
  -5   9   5      418.14      461.10     15.07 o 
  -4   9   5       36.77       36.04      6.87 o 
  -3   9   5        3.21        1.64      1.63 o 
  -2   9   5        2.43        0.44      1.34 o 
  -1   9   5     1596.01     1484.12     17.50 o 
   0   9   5        8.09        6.50      1.43 o 
   1   9   5       44.15       50.17      2.66 o 
   2   9   5      119.67      118.73     11.61 o 
   3   9   5      196.75      205.03     10.93 o 
   4   9   5       26.46       24.71      5.30 o 
   5   9   5       99.15      105.95      9.36 o 
   6   9   5       56.45       62.52      8.50 o 
   7   9   5       21.14       16.13      7.21 o 
  -5  10   5       25.64       29.78      5.07 o 
  -4  10   5      114.32      129.10      6.44 o 
  -3  10   5       13.34       15.98      2.43 o 
  -2  10   5      101.94       97.01      4.34 o 
  -1  10   5        9.83        7.49      1.75 o 
   0  10   5      136.37      132.17      4.42 o 
   1  10   5       45.25       44.19      2.70 o 
   2  10   5        6.54        7.75      2.70 o 
   3  10   5       14.81       11.66      2.94 o 
   4  10   5        3.63        0.35      3.84 o 
   5  10   5       99.63       98.72      9.76 o 
   6  10   5       25.68       33.55      8.97 o 
   7  10   5       24.61       23.82      8.74 o 
  -4  11   5       31.22       33.99      4.01 o 
  -3  11   5        9.76        9.43      2.75 o 
  -2  11   5       17.99       16.85      2.55 o 
  -1  11   5        9.98        5.81      2.28 o 
   0  11   5      120.15      117.75      4.62 o 
   1  11   5       43.59       45.03      3.69 o 
   2  11   5        0.04       -1.86      2.22 o 
   3  11   5      937.04      966.99     22.90 o 
   4  11   5        0.39       -8.28     12.90 o 
   5  11   5        1.98       -4.01      9.06 o 
   6  11   5      440.18      427.33     26.91 o 
  -4  12   5        4.48        0.22      3.80 o 
  -3  12   5      278.92      319.32      8.56 o 
  -2  12   5        0.89       -1.99      1.99 o 
  -1  12   5        3.04        2.23      2.18 o 
   0  12   5        1.10       -1.86      1.86 o 
   1  12   5       15.05       11.82      3.28 o 
   2  12   5        1.33        1.33      3.33 o 
   3  12   5       70.04       62.99      5.49 o 
   4  12   5      122.85      121.42     15.88 o 
   5  12   5        6.43       12.47      7.60 o 
  -2  13   5       31.94       34.60      4.50 o 
  -1  13   5        0.03       -1.48      2.16 o 
   0  13   5      161.56      154.55      9.60 o 
   1  13   5        0.50       -1.87      2.82 o 
   2  13   5        0.11        1.76      3.02 o 
   3  13   5      160.69      156.59      8.10 o 
   4  13   5       17.34       17.13      7.95 o 
   0  14   5       11.20        8.85      3.45 o 
   1  14   5       20.86       25.18      7.48 o 
   2  14   5       18.03       27.40      9.26 o 
  -3 -12   6       37.33       26.07      4.03 o 
  -2 -12   6       30.10       31.64      5.06 o 
  -1 -12   6        2.68       -2.17      2.96 o 
   0 -12   6        7.99       11.66      3.67 o 
   1 -12   6       40.96       41.61      5.36 o 
   2 -12   6        8.09        5.48      5.21 o 
  -5 -11   6       10.95        2.41      6.91 o 
  -4 -11   6        0.66       -5.04      5.04 o 
  -3 -11   6       10.78       10.45      2.99 o 
  -2 -11   6       49.16       45.78      5.40 o 
  -1 -11   6        0.01       -0.52      2.66 o 
   0 -11   6        7.48        4.92      3.25 o 
   1 -11   6      578.52      574.58     14.02 o 
   2 -11   6        6.60        7.13      4.76 o 
   3 -11   6        0.47        1.49      2.76 o 
  -5 -10   6      200.85      189.59     20.21 o 
  -4 -10   6        6.34        3.61      5.41 o 
  -3 -10   6        4.18        1.96      4.06 o 
  -2 -10   6        0.59        0.99      2.40 o 
  -1 -10   6       13.27       11.66      2.92 o 
   0 -10   6      170.86      182.24      6.49 o 
   1 -10   6       62.23       62.44      6.18 o 
   2 -10   6       36.46       38.15      4.60 o 
   3 -10   6       16.32       16.61      3.10 o 
   4 -10   6        0.36        0.06      2.69 o 
  -6  -9   6       44.97       41.52     10.82 o 
  -5  -9   6       17.79       12.33      6.33 o 
  -4  -9   6       12.96       18.51      7.57 o 
  -3  -9   6        9.23        7.46      2.46 o 
  -2  -9   6       50.03       44.16      4.78 o 
  -1  -9   6        3.65        2.64      2.25 o 
   0  -9   6        2.86        1.75      2.04 o 
   1  -9   6      986.45     1018.52     16.70 o 
   2  -9   6      132.88      139.02      4.99 o 
   3  -9   6       12.50        9.70      2.60 o 
   4  -9   6        1.32        8.03      3.17 o 
   5  -9   6      268.16      263.21     15.64 o 
  -7  -8   6        4.96        9.72      5.02 o 
  -6  -8   6        1.18        0.19      5.01 o 
  -5  -8   6        4.71        6.71      5.73 o 
  -4  -8   6       83.40       82.97     12.13 o 
  -3  -8   6       27.49       28.77      3.41 o 
  -2  -8   6        0.08       -0.04      1.74 o 
  -1  -8   6        4.79        2.97      1.85 o 
   0  -8   6       54.78       48.20      3.57 o 
   1  -8   6      107.81      113.51      4.56 o 
   2  -8   6      341.26      318.74      6.83 o 
   3  -8   6       23.94       23.11      2.79 o 
   4  -8   6        3.39        5.74      2.28 o 
   5  -8   6        3.83        0.91      3.22 o 
   6  -8   6       32.77       37.83      4.57 o 
  -7  -7   6       47.80       36.66      7.12 o 
  -6  -7   6        7.79       13.89      6.81 o 
  -5  -7   6        4.86        3.80      4.68 o 
  -4  -7   6       13.35       12.71      6.27 o 
  -3  -7   6      154.33      160.10     11.57 o 
  -2  -7   6      223.18      238.64     10.28 o 
  -1  -7   6       90.68       95.90      8.70 o 
   0  -7   6        2.50        0.89      1.33 o 
   1  -7   6        2.50       -0.31      1.36 o 
   2  -7   6      183.77      192.86      4.59 o 
   3  -7   6      128.77      124.71      5.04 o 
   4  -7   6        6.91        7.10      2.07 o 
   5  -7   6       13.38       12.43      3.14 o 
   6  -7   6       86.60       87.21      5.95 o 
  -8  -6   6       16.77        5.54      6.87 o 
  -7  -6   6       16.58       19.97      6.16 o 
  -6  -6   6        7.49        6.31      3.86 o 
  -5  -6   6        5.87        4.36      4.71 o 
  -4  -6   6      193.14      200.28     14.92 o 
  -3  -6   6      435.40      460.04     11.45 o 
  -2  -6   6        1.49        0.96      2.09 o 
  -1  -6   6        1.88        1.52      1.36 o 
   0  -6   6        4.44        2.35      1.04 o 
   1  -6   6       55.13       59.67      2.79 o 
   2  -6   6      123.36      116.21      3.42 o 
   3  -6   6      357.89      304.71      5.62 o 
   4  -6   6       14.57       17.13      2.41 o 
   5  -6   6        5.13        4.19      2.22 o 
   6  -6   6      170.12      203.36      7.57 o 
   7  -6   6       10.16        9.08      4.74 o 
  -8  -5   6        0.67        4.68      4.61 o 
  -7  -5   6       14.93       17.39      5.69 o 
  -6  -5   6       24.36       19.31      5.08 o 
  -5  -5   6        1.54        0.80      3.75 o 
  -4  -5   6        0.75        0.69      3.41 o 
  -3  -5   6       24.23       21.49      1.33 o 
  -2  -5   6        9.86       10.65      2.45 o 
  -1  -5   6        5.32        3.35      1.00 o 
   0  -5   6       85.76       69.65      3.08 o 
   1  -5   6       18.87       14.52      1.31 o 
   2  -5   6      166.13      168.57      3.51 o 
   3  -5   6      255.76      235.09      4.58 o 
   4  -5   6       33.15       30.21      3.29 o 
   5  -5   6        3.72       -0.33      1.80 o 
   6  -5   6       58.52       55.36      4.56 o 
   7  -5   6        5.80        8.46      4.57 o 
  -8  -4   6       13.50       14.27      5.24 o 
  -7  -4   6       18.49       19.98      8.98 o 
  -6  -4   6        6.23        7.85      3.61 o 
  -5  -4   6       82.75       82.84      6.63 o 
  -4  -4   6        1.03        0.73      4.18 o 
  -2  -4   6     3902.15     4124.17     40.51 o 
  -1  -4   6       62.67       62.02      1.71 o 
   0  -4   6        2.31        4.44      1.03 o 
   1  -4   6      177.65      204.28      3.55 o 
   2  -4   6      103.00      112.51      2.64 o 
   3  -4   6        2.36        1.23      1.04 o 
   4  -4   6      204.01      207.53      6.69 o 
   5  -4   6      141.62      101.07      4.99 o 
   6  -4   6       12.27       12.49      3.99 o 
   7  -4   6       21.37       41.17     12.81 o 
   8  -4   6      343.99      400.39     17.43 o 
  -8  -3   6       18.11       17.55      7.88 o 
  -7  -3   6        6.33        8.10      3.14 o 
  -6  -3   6      191.16      190.53      8.01 o 
  -5  -3   6        1.00        1.81      1.96 o 
  -4  -3   6        0.01       -1.38      1.38 o 
  -3  -3   6      194.92      221.15      6.12 o 
  -2  -3   6      896.57      914.42     11.37 o 
  -1  -3   6      732.13      787.04      9.10 o 
   0  -3   6      105.61      113.10      2.71 o 
   1  -3   6       20.39       22.21      1.28 o 
   2  -3   6       30.39       32.12      1.72 o 
   3  -3   6       25.23       29.42      1.95 o 
   4  -3   6       40.24       46.83      4.67 o 
   5  -3   6      200.43      153.19      5.19 o 
   6  -3   6        0.34       -2.10      3.72 o 
   7  -3   6      244.66      291.06     13.59 o 
   8  -3   6       24.91       24.89      5.71 o 
  -8  -2   6       64.39       57.31      6.26 o 
  -7  -2   6        3.76        6.40      3.70 o 
  -6  -2   6       10.92       13.02      3.31 o 
  -5  -2   6      307.85      330.65      9.83 o 
  -4  -2   6        2.49        0.42      1.51 o 
  -3  -2   6        8.44       13.65      1.81 o 
  -2  -2   6    10850.44    11489.78    138.85 o 
  -1  -2   6        5.42        4.03      0.58 o 
   0  -2   6      196.81      190.49      3.31 o 
   1  -2   6        0.22       -0.21      0.60 o 
   2  -2   6      452.24      489.22      5.81 o 
   3  -2   6       15.69       13.90      1.62 o 
   4  -2   6      580.30      518.95     29.38 o 
   5  -2   6      722.38      606.52     17.52 o 
   6  -2   6       35.03       30.81      5.75 o 
   7  -2   6        2.87        4.17      3.34 o 
   8  -2   6        2.94        1.97      5.05 o 
  -8  -1   6        0.00        6.08      6.97 o 
  -7  -1   6       19.78       18.27      4.03 o 
  -6  -1   6        1.49       -1.69      2.41 o 
  -5  -1   6     1259.77     1238.35     23.95 o 
  -4  -1   6       26.19       18.35      2.59 o 
  -3  -1   6       33.28       31.08      2.82 o 
  -2  -1   6      115.94      120.39      3.23 o 
  -1  -1   6       39.62       32.41      1.18 o 
   0  -1   6      709.62      727.04      7.75 o 
   1  -1   6       52.91       59.03      2.13 o 
   2  -1   6     1337.76     1479.17     16.69 o 
   3  -1   6       21.63       26.93      1.60 o 
   4  -1   6        1.48        1.14      0.67 o 
   5  -1   6        2.93        1.42      2.18 o 
   6  -1   6       86.55       71.80     15.10 o 
   7  -1   6        4.05       -1.12      2.92 o 
   8  -1   6      112.52      116.53     16.78 o 
  -8   0   6       16.16       16.32      7.14 o 
  -7   0   6        9.17        7.56      4.14 o 
  -6   0   6      302.01      309.62     12.78 o 
  -5   0   6      203.02      213.67      7.90 o 
  -4   0   6       58.60       60.70      4.81 o 
  -3   0   6       14.91       15.55      3.06 o 
  -2   0   6      332.26      329.32      5.15 o 
  -1   0   6      137.74      143.60      2.29 o 
   0   0   6      625.50      615.38      7.28 o 
   1   0   6      114.79      124.89      4.29 o 
   2   0   6       23.40       17.25      1.42 o 
   3   0   6       20.58       21.37      1.43 o 
   4   0   6      109.55      101.92      5.78 o 
   5   0   6     2714.97     2665.00     52.22 o 
   6   0   6      261.25      227.44     10.33 o 
   7   0   6       27.56       27.93      5.09 o 
   8   0   6        0.11        0.99      4.06 o 
  -8   1   6        6.17        6.04      5.81 o 
  -7   1   6       60.37       36.95     13.07 o 
  -6   1   6      179.90      179.86     10.02 o 
  -5   1   6        0.40       -2.30      2.30 o 
  -4   1   6      120.45      110.62      6.76 o 
  -3   1   6        2.37        1.44      1.06 o 
  -2   1   6      105.68      111.82      4.17 o 
   0   1   6      787.64      772.91      8.66 o 
   1   1   6       92.57       90.90      2.07 o 
   2   1   6     1302.43     1534.34     19.63 o 
   3   1   6       47.83       65.21      2.00 o 
   4   1   6       17.74       27.92      2.51 o 
   5   1   6      130.66      133.24      7.64 o 
   6   1   6      102.38       97.48      7.59 o 
   7   1   6        3.43        4.49      3.07 o 
   8   1   6        1.74       12.73      4.36 o 
   9   1   6       89.97      100.16      8.16 o 
  -8   2   6       11.47        4.65      5.24 o 
  -7   2   6        0.08        4.71      4.63 o 
  -6   2   6       21.47       21.26      5.15 o 
  -5   2   6      671.26      623.94     18.58 o 
  -4   2   6        0.07        0.11      2.10 o 
  -3   2   6       10.03        7.59      1.09 o 
  -2   2   6      408.18      455.74      7.14 o 
  -1   2   6      221.63      234.24      3.89 o 
   0   2   6      871.88      913.23      8.09 o 
   1   2   6       10.28       10.10      1.66 o 
   2   2   6      825.69      935.74     12.58 o 
   3   2   6        1.42        0.35      1.05 o 
   4   2   6       35.84       37.75      3.84 o 
   5   2   6      488.08      482.77     11.16 o 
   6   2   6      137.50      124.51      7.80 o 
   7   2   6       26.06       21.68      4.34 o 
   8   2   6        6.55        8.81      3.41 o 
   9   2   6      106.69      112.93     13.67 o 
  -8   3   6       19.77       22.28      7.73 o 
  -7   3   6       29.12       34.82      8.52 o 
  -6   3   6       94.39      105.71      9.34 o 
  -5   3   6      720.81      700.68     20.45 o 
  -4   3   6      405.96      417.16     11.58 o 
  -3   3   6       15.02       14.69      1.66 o 
  -2   3   6      148.01      166.28      2.58 o 
  -1   3   6       43.97       62.09      1.76 o 
   0   3   6      249.19      264.40      3.48 o 
   1   3   6     1229.46     1306.58     21.06 o 
   2   3   6     1048.05     1068.26     16.02 o 
   3   3   6      595.62      567.01     11.57 o 
   4   3   6       30.34       27.35      2.40 o 
   5   3   6      148.08      140.88      5.03 o 
   6   3   6       20.69       23.71      4.27 o 
   7   3   6       15.30       15.17      3.59 o 
   8   3   6       16.40       17.95      3.87 o 
   9   3   6       21.01       21.34      4.58 o 
  -8   4   6       65.03       67.48     12.35 o 
  -7   4   6        2.34        0.80      4.77 o 
  -6   4   6       36.56       32.77      6.29 o 
  -5   4   6      411.80      400.84     16.90 o 
  -4   4   6      124.77      122.84      4.93 o 
  -3   4   6      386.77      371.50      7.59 o 
  -2   4   6        0.04        0.48      0.68 o 
  -1   4   6     1329.48     1486.56     13.56 o 
   0   4   6      831.33      930.66      8.99 o 
   1   4   6       21.03       24.45      1.14 o 
   2   4   6     1691.84     1843.67     20.32 o 
   3   4   6       54.44       71.30      4.42 o 
   4   4   6       59.42       59.41      4.00 o 
   5   4   6       80.96       75.11      5.07 o 
   6   4   6       38.33       48.21      4.64 o 
   7   4   6        0.02        2.94      2.50 o 
   8   4   6       40.21       34.56      4.66 o 
   9   4   6      118.66      115.27     16.26 o 
  -8   5   6       23.74       24.04      9.31 o 
  -7   5   6        0.07       -0.22      4.52 o 
  -6   5   6        5.04       -0.38      3.98 o 
  -5   5   6       32.76       31.59      3.05 o 
  -4   5   6      349.04      331.67      8.94 o 
  -3   5   6      814.99      808.86     10.19 o 
  -2   5   6       26.72       28.88      1.48 o 
  -1   5   6      110.74      140.32      2.88 o 
   0   5   6       85.48       88.88      2.18 o 
   1   5   6       19.40       10.79      0.83 o 
   2   5   6      141.36      156.98      3.11 o 
   3   5   6       36.12       41.98      3.95 o 
   4   5   6        2.79        2.19      1.58 o 
   5   5   6        2.02       -1.29      1.71 o 
   6   5   6      116.58      117.41      6.54 o 
   7   5   6       30.65       33.46      5.10 o 
   8   5   6        3.02        1.38      5.04 o 
  -7   6   6        0.02       -1.46      4.44 o 
  -6   6   6      169.50      210.98     16.39 o 
  -5   6   6       35.04       36.22      3.72 o 
  -4   6   6       29.97       31.83      5.33 o 
  -3   6   6       65.91       65.01      2.51 o 
  -2   6   6      193.64      215.18      5.04 o 
  -1   6   6      356.11      413.00      5.71 o 
   0   6   6      106.36      113.10      2.61 o 
   1   6   6      188.35      228.29      3.62 o 
   2   6   6       48.89       48.44      1.87 o 
   3   6   6      235.28      252.82      4.42 o 
   4   6   6       14.67       18.42      2.69 o 
   5   6   6        4.78        7.07      3.06 o 
   6   6   6      358.41      321.28     13.28 o 
   7   6   6      239.23      267.80     12.75 o 
   8   6   6        1.97       10.09      6.55 o 
  -7   7   6        5.06        7.86      6.73 o 
  -6   7   6       29.41       35.48      3.69 o 
  -5   7   6       58.08       76.69     10.20 o 
  -4   7   6        0.42       -2.79      2.79 o 
  -3   7   6      580.21      549.14      7.84 o 
  -2   7   6     1418.40     1258.18     14.10 o 
  -1   7   6       94.88       99.35      2.77 o 
   0   7   6       13.32       13.22      1.82 o 
   1   7   6       98.66       87.48      2.33 o 
   2   7   6      139.59      128.51      4.01 o 
   3   7   6      198.01      200.24      4.46 o 
   4   7   6      336.13      347.06     12.90 o 
   5   7   6       16.77       16.31      4.11 o 
   6   7   6      136.33      146.41      9.19 o 
   7   7   6       53.62       47.70      6.66 o 
   8   7   6        5.89        8.52      6.30 o 
  -6   8   6        0.01       -0.08      3.33 o 
  -5   8   6       82.03       90.19     11.49 o 
  -4   8   6       12.65       11.24      3.46 o 
  -3   8   6       42.30       41.82      2.53 o 
  -2   8   6       19.80       17.64      1.72 o 
  -1   8   6       27.93       31.72      2.49 o 
   0   8   6        2.06        2.63      1.01 o 
   1   8   6       13.06       12.16      2.19 o 
   2   8   6        1.48        3.19      1.37 o 
   3   8   6      312.23      331.10      8.40 o 
   4   8   6      146.20      139.54      8.51 o 
   5   8   6        6.59        5.97      3.65 o 
   6   8   6        5.56        5.75      3.63 o 
   7   8   6      104.93      106.49      9.85 o 
  -6   9   6       13.35        4.70      3.23 o 
  -5   9   6       27.10       25.42      5.99 o 
  -4   9   6       98.13      107.24      4.90 o 
  -3   9   6        6.11        4.08      1.64 o 
  -2   9   6       24.30       18.72      1.91 o 
  -1   9   6        9.19        3.75      1.56 o 
   0   9   6        1.13       -1.07      1.16 o 
   1   9   6       32.85       36.75      2.37 o 
   2   9   6      164.12      174.64     13.41 o 
   3   9   6        9.47        7.79      2.05 o 
   4   9   6       63.16       61.03      7.14 o 
   5   9   6      426.80      415.46     16.40 o 
   6   9   6      107.54      116.67     10.05 o 
   7   9   6        0.03        6.84      6.18 o 
  -5  10   6       54.57       58.66      6.47 o 
  -4  10   6      208.49      222.56      7.66 o 
  -3  10   6        1.21       -2.57      2.57 o 
  -2  10   6       62.69       54.32      3.44 o 
  -1  10   6        3.93        0.91      1.51 o 
   0  10   6      149.61      139.20      5.49 o 
   1  10   6      117.96      120.32      4.95 o 
   2  10   6      124.31      119.36      6.92 o 
   3  10   6       16.17       13.11      4.06 o 
   4  10   6        0.82        5.19      4.19 o 
   5  10   6        0.85       -3.53      3.55 o 
   6  10   6       52.08       51.93      7.52 o 
   7  10   6       20.73       28.71      9.44 o 
  -4  11   6      121.60      142.34      6.86 o 
  -3  11   6       26.09       28.06      3.05 o 
  -2  11   6        0.67       -1.38      1.86 o 
  -1  11   6       78.41       67.26      3.62 o 
   0  11   6       35.53       33.62      3.27 o 
   1  11   6        0.00        0.18      1.50 o 
   2  11   6       18.29        9.39      3.03 o 
   3  11   6      203.64      220.98      8.83 o 
   4  11   6        8.70        2.30      8.34 o 
   5  11   6       34.62       32.57      7.33 o 
   6  11   6       13.99       10.82      7.17 o 
  -4  12   6        0.54        1.04      3.87 o 
  -3  12   6       20.36       28.13      4.84 o 
  -2  12   6        1.23        2.45      2.25 o 
  -1  12   6       16.19       14.58      2.64 o 
   0  12   6       28.13       27.69      2.86 o 
   1  12   6        3.05        1.13      3.05 o 
   2  12   6        2.80        2.26      2.73 o 
   3  12   6       52.30       54.80      6.71 o 
   4  12   6        8.62        5.63      6.25 o 
   5  12   6        8.17        3.81      6.58 o 
  -2  13   6       15.47       14.20      3.36 o 
  -1  13   6        3.35        1.67      2.59 o 
   0  13   6      134.68      148.59      5.68 o 
   1  13   6        0.04       -0.60      2.65 o 
   2  13   6       23.75       18.90      4.37 o 
   3  13   6       53.71       48.57      5.14 o 
   4  13   6        0.26        1.83      6.11 o 
   0  14   6       86.43       95.65      8.01 o 
   1  14   6      101.59      100.48      8.57 o 
   2  14   6       52.90       56.58     11.81 o 
   3  14   6       49.92       30.53     10.74 o 
  -3 -12   7        1.40        1.38      2.79 o 
  -2 -12   7        0.27       -0.07      6.17 o 
  -1 -12   7        8.22        7.77      3.92 o 
   0 -12   7        3.74       -1.40      3.15 o 
   1 -12   7       20.94       16.00      4.33 o 
  -4 -11   7        1.55        9.17      7.02 o 
  -3 -11   7       84.93       86.20     12.74 o 
  -2 -11   7        3.58        4.56      3.06 o 
  -1 -11   7       25.23       23.14      4.11 o 
   0 -11   7        3.97       11.41      3.66 o 
   1 -11   7       95.37       96.76      6.61 o 
   2 -11   7        0.20        0.23      4.68 o 
   3 -11   7       17.67       17.88      4.18 o 
  -5 -10   7      149.94      158.62     18.70 o 
  -4 -10   7        3.73        8.29      6.50 o 
  -3 -10   7       42.45       50.18      4.74 o 
  -2 -10   7        1.32        0.17      2.52 o 
  -1 -10   7       29.91       32.76      7.77 o 
   0 -10   7      101.59      105.90     10.61 o 
   1 -10   7      358.50      348.33     14.67 o 
   2 -10   7       33.39       28.12      5.58 o 
   3 -10   7        4.60        4.80      2.60 o 
   4 -10   7       70.32       74.63      6.02 o 
  -6  -9   7       82.51       76.77     13.97 o 
  -5  -9   7        6.70       15.23      7.86 o 
  -4  -9   7        0.14       -0.87      5.03 o 
  -3  -9   7       37.15       35.61      3.92 o 
  -2  -9   7        0.81        1.96      3.23 o 
  -1  -9   7       47.65       49.81      4.40 o 
   0  -9   7        2.09        2.17      2.11 o 
   1  -9   7      412.30      428.92     11.03 o 
   2  -9   7       39.62       27.55      4.00 o 
   3  -9   7        4.92        2.91      2.38 o 
   4  -9   7        0.08        2.19      2.73 o 
   5  -9   7       38.26       39.40      7.61 o 
  -7  -8   7       14.88       20.81      7.02 o 
  -6  -8   7        1.82        7.36      6.54 o 
  -5  -8   7       36.79       19.59      7.11 o 
  -4  -8   7       13.10        6.40      5.66 o 
  -3  -8   7        0.06        2.21      2.14 o 
  -2  -8   7        0.08       -1.66      1.66 o 
  -1  -8   7       17.24       16.75      2.93 o 
   0  -8   7        0.04       -1.53      1.72 o 
   1  -8   7        0.02        0.14      1.84 o 
   2  -8   7      188.14      159.43      4.95 o 
   3  -8   7        8.43        6.50      2.29 o 
   4  -8   7        0.34        0.42      2.11 o 
   5  -8   7      158.40      176.14      8.08 o 
   6  -8   7        4.47        5.56      4.42 o 
  -7  -7   7        8.09        8.56      4.78 o 
  -6  -7   7        3.62        3.13      3.90 o 
  -5  -7   7       14.95       10.66      5.60 o 
  -4  -7   7        0.03       -3.35      3.35 o 
  -3  -7   7       39.52       41.28      5.82 o 
  -2  -7   7       15.59       19.23      2.98 o 
  -1  -7   7        0.70        2.33      1.72 o 
   0  -7   7       35.07       36.85      2.72 o 
   1  -7   7       63.21       67.55      3.66 o 
   2  -7   7      962.75      941.35     12.14 o 
   3  -7   7        0.10        1.63      1.66 o 
   4  -7   7        3.97        4.45      2.04 o 
   5  -7   7        2.46        4.98      2.49 o 
   6  -7   7        5.87        6.21      3.29 o 
  -7  -6   7       19.34       21.20      5.50 o 
  -6  -6   7       31.61       33.31      6.14 o 
  -5  -6   7       13.45       14.73      6.01 o 
  -4  -6   7      230.04      242.89     16.82 o 
  -3  -6   7      131.31      125.35      5.18 o 
  -2  -6   7       31.48       35.10      3.52 o 
  -1  -6   7        0.82        0.94      1.44 o 
   0  -6   7       42.34       53.20      3.00 o 
   1  -6   7       50.13       57.88      2.78 o 
   2  -6   7       19.17       19.01      1.88 o 
   3  -6   7       59.72       62.24      2.94 o 
   4  -6   7      157.98      127.68      4.73 o 
   5  -6   7        9.15        1.00      2.22 o 
   6  -6   7        3.67        2.97      2.34 o 
   7  -6   7       29.75       23.27     10.56 o 
  -8  -5   7        0.99        8.05      4.73 o 
  -7  -5   7       16.98        8.48      5.03 o 
  -6  -5   7        4.61        9.23      6.53 o 
  -5  -5   7        4.20        6.62      3.37 o 
  -4  -5   7       13.77       22.39      6.00 o 
  -3  -5   7      151.95      152.19      4.23 o 
  -2  -5   7        1.15        2.30      1.14 o 
  -1  -5   7       27.94       31.38      2.69 o 
   0  -5   7        5.57        6.89      1.26 o 
   1  -5   7      199.56      218.08      4.56 o 
   2  -5   7       60.01       63.37      2.78 o 
   3  -5   7       14.18       13.28      1.62 o 
   4  -5   7       35.48       36.57      3.62 o 
   5  -5   7       10.51        4.65      3.09 o 
   6  -5   7       87.87       99.29      5.01 o 
   7  -5   7      214.11      237.14     12.72 o 
  -8  -4   7        9.30        7.87     10.46 o 
  -7  -4   7        3.62        1.72      3.56 o 
  -6  -4   7       92.80       82.69     11.16 o 
  -5  -4   7       61.94       61.18      6.86 o 
  -4  -4   7        1.30        0.81      1.80 o 
  -3  -4   7     2416.79     2626.35     38.87 o 
  -2  -4   7     1322.55     1380.72     21.75 o 
  -1  -4   7       26.88       28.99      1.34 o 
   0  -4   7       34.31       34.37      2.76 o 
   1  -4   7     1005.82     1048.40     12.28 o 
   2  -4   7        4.48        3.42      0.89 o 
   3  -4   7      194.84      186.27      3.92 o 
   4  -4   7       95.65      103.16     11.02 o 
   5  -4   7        0.09       -1.52      1.52 o 
   6  -4   7       14.39        8.83      8.75 o 
   7  -4   7       24.38       19.75      6.66 o 
   8  -4   7      389.81      407.60     17.75 o 
  -8  -3   7       25.04       37.09      6.89 o 
  -7  -3   7       19.97       22.27     13.99 o 
  -6  -3   7      457.40      445.28     12.91 o 
  -5  -3   7        0.27        1.85      2.28 o 
  -4  -3   7        0.95        1.19      2.56 o 
  -2  -3   7     1873.09     1976.34     22.33 o 
  -1  -3   7      326.43      359.04      7.54 o 
   0  -3   7       62.74       69.71      2.44 o 
   1  -3   7       58.10       67.86      2.29 o 
   2  -3   7      395.54      434.44      6.00 o 
   3  -3   7        0.36        0.78      0.92 o 
   4  -3   7        0.39       -1.30      1.30 o 
   5  -3   7       23.02       12.11      2.17 o 
   6  -3   7        1.46        5.08      3.21 o 
   7  -3   7      246.62      251.96     12.45 o 
   8  -3   7       83.85       94.51     10.11 o 
  -8  -2   7       19.38       28.67     13.80 o 
  -7  -2   7       10.09        9.94      3.57 o 
  -6  -2   7        5.73        2.65      2.51 o 
  -5  -2   7       10.82        8.09      2.53 o 
  -4  -2   7        0.49       -0.16      1.70 o 
  -3  -2   7        7.89        4.14      1.32 o 
  -2  -2   7     2411.62     2484.90     24.66 o 
  -1  -2   7       43.37       46.37      1.55 o 
   0  -2   7      326.18      315.57      5.63 o 
   1  -2   7        7.85        5.18      0.86 o 
   2  -2   7        7.00        8.09      1.07 o 
   3  -2   7      130.22      120.28      4.04 o 
   4  -2   7     2262.17     2170.47     33.66 o 
   5  -2   7       50.73       38.48      5.07 o 
   6  -2   7        7.43        4.28      2.93 o 
   7  -2   7       15.06       12.44      5.62 o 
   8  -2   7        8.44        2.73      4.11 o 
  -8  -1   7       18.44       22.67      5.88 o 
  -7  -1   7        3.73        1.85      5.31 o 
  -6  -1   7       98.69       98.68      6.82 o 
  -5  -1   7      219.00      217.54      8.08 o 
  -4  -1   7       13.09       11.34      2.43 o 
  -3  -1   7      130.74      131.99      5.07 o 
  -2  -1   7      104.39      116.58      2.61 o 
  -1  -1   7      745.11      782.68      7.61 o 
   0  -1   7      206.19      211.25      3.25 o 
   1  -1   7     1548.21     1643.35     17.06 o 
   2  -1   7      625.19      680.27      7.89 o 
   3  -1   7      226.34      235.40      4.50 o 
   4  -1   7       19.80       18.78      6.46 o 
   5  -1   7      186.74      148.64     13.03 o 
   6  -1   7       33.79       31.86      5.18 o 
   7  -1   7        0.19        2.86      2.99 o 
   8  -1   7        3.46       -0.26      3.28 o 
  -8   0   7        8.97        6.74     10.09 o 
  -7   0   7       49.69       54.50      7.43 o 
  -6   0   7      331.94      342.08     13.72 o 
  -5   0   7       34.33       41.89      4.39 o 
  -4   0   7       54.79       58.49      5.97 o 
  -3   0   7      262.30      268.67      5.22 o 
  -2   0   7      964.60     1022.65     13.53 o 
  -1   0   7       51.70       61.13      2.04 o 
   0   0   7        2.65        2.63      0.73 o 
   1   0   7       61.95       67.07      2.48 o 
   2   0   7      179.13      179.50      3.93 o 
   3   0   7        0.25       -0.07      0.63 o 
   4   0   7       31.90       14.39      3.77 o 
   5   0   7      761.15      717.32     19.08 o 
   6   0   7        4.67        7.28      3.04 o 
   7   0   7        9.33       11.66      3.84 o 
   8   0   7        0.65        2.93      3.70 o 
  -8   1   7        6.45        6.65      6.33 o 
  -7   1   7       95.63       95.63     18.87 o 
  -6   1   7        1.38        1.41      4.54 o 
  -5   1   7       34.58       31.53      7.01 o 
  -4   1   7       10.27        4.92      2.99 o 
  -3   1   7       46.87       48.50      2.74 o 
  -2   1   7      117.98      140.46      4.57 o 
  -1   1   7       30.18       21.70      3.99 o 
   0   1   7      259.37      261.81      4.01 o 
   1   1   7      261.88      266.62      6.17 o 
   2   1   7     6308.84     7045.42     85.53 o 
   3   1   7      123.47      151.95      3.18 o 
   4   1   7        9.57        6.89      1.60 o 
   5   1   7      811.16      768.47     19.67 o 
   6   1   7        1.20        0.83      2.42 o 
   7   1   7        0.73        3.66      2.94 o 
   8   1   7        0.32        2.88      4.04 o 
  -8   2   7        3.23        5.85      6.51 o 
  -7   2   7       41.78       35.44     10.69 o 
  -6   2   7      287.13      295.77     13.54 o 
  -5   2   7      348.35      322.46     13.64 o 
  -4   2   7        5.90        3.69      2.98 o 
  -3   2   7       22.37       20.56      1.58 o 
  -2   2   7      304.92      326.04      4.77 o 
  -1   2   7        5.74       11.69      0.93 o 
   0   2   7      443.17      446.92      4.82 o 
   2   2   7      208.54      237.18      4.22 o 
   3   2   7       37.41       45.13      3.44 o 
   4   2   7       11.40        6.29      2.79 o 
   5   2   7     2345.10     2185.06     43.57 o 
   6   2   7       22.24       23.82      4.24 o 
   7   2   7        3.49        2.98      2.59 o 
   8   2   7        3.83        8.19      3.23 o 
   9   2   7        0.11        4.75      3.57 o 
  -8   3   7       86.12      104.72     14.67 o 
  -7   3   7        3.58        7.52      5.79 o 
  -6   3   7      139.98      133.55     19.09 o 
  -5   3   7      295.29      274.15     12.37 o 
  -4   3   7      495.28      493.81      9.28 o 
  -3   3   7       46.08       50.19      2.58 o 
  -2   3   7      437.03      503.47      5.57 o 
  -1   3   7      532.72      595.02      6.37 o 
   0   3   7        6.26        6.35      0.77 o 
   1   3   7      306.71      327.00      6.02 o 
   2   3   7        0.22        0.76      0.63 o 
   3   3   7      222.54      238.31      7.14 o 
   4   3   7       38.59       31.80      3.00 o 
   5   3   7      300.82      295.30      7.48 o 
   6   3   7      554.51      539.94     13.67 o 
   7   3   7        2.24        0.41      2.30 o 
   8   3   7       11.13       15.49      3.73 o 
   9   3   7        0.05        3.40      3.52 o 
  -8   4   7       10.92       13.76      7.42 o 
  -7   4   7       27.29       19.63      7.11 o 
  -6   4   7        8.27        6.14      4.35 o 
  -5   4   7     1695.82     1616.19     37.67 o 
  -4   4   7       36.93       38.40      3.21 o 
  -3   4   7       34.07       36.09      3.27 o 
  -2   4   7        1.64        3.56      0.86 o 
  -1   4   7       22.55       29.46      1.38 o 
   0   4   7        7.40       13.48      1.29 o 
   1   4   7       68.65       81.01      2.89 o 
   2   4   7     2063.07     2208.74     41.94 o 
   3   4   7      192.37      178.94      5.82 o 
   4   4   7        0.01        0.08      1.39 o 
   5   4   7      446.62      445.69     11.29 o 
   6   4   7     1100.84     1073.70     26.87 o 
   7   4   7       26.49       26.95      5.10 o 
   8   4   7       28.73       21.82      5.02 o 
  -7   5   7        4.98       -2.43      4.23 o 
  -6   5   7       57.10       59.43     13.69 o 
  -5   5   7      105.70       99.48      4.64 o 
  -4   5   7      343.36      331.87     11.84 o 
  -3   5   7      773.73      754.22      9.53 o 
  -2   5   7       40.55       44.01      1.80 o 
  -1   5   7       74.57       67.63      2.15 o 
   0   5   7       36.86       37.73      2.61 o 
   1   5   7       69.64       59.98      2.16 o 
   2   5   7       13.08       13.52      1.36 o 
   3   5   7       21.35       24.92      1.25 o 
   4   5   7       12.05        9.73      3.22 o 
   5   5   7        2.11        2.54      2.06 o 
   6   5   7      358.58      362.59     10.81 o 
   7   5   7       75.54       84.91      7.73 o 
   8   5   7        0.01        2.22      5.77 o 
  -7   6   7        0.08       -4.17      4.17 o 
  -6   6   7      121.52      115.25     13.88 o 
  -5   6   7       30.52       29.10      4.77 o 
  -4   6   7       57.37       60.38      4.50 o 
  -3   6   7        7.69        8.88      1.27 o 
  -2   6   7        1.82       -0.09      0.83 o 
  -1   6   7      224.36      258.37      4.52 o 
   0   6   7       18.79       16.09      1.26 o 
   1   6   7       69.42       70.59      1.99 o 
   2   6   7        6.06        7.04      1.39 o 
   3   6   7      572.92      609.90     11.56 o 
   4   6   7        5.38        5.95      2.35 o 
   5   6   7        8.74       13.35      2.78 o 
   6   6   7       19.34       23.05      5.35 o 
   7   6   7       87.59      100.64     13.10 o 
   8   6   7       11.30       14.97      7.07 o 
  -7   7   7       13.74       16.34      7.49 o 
  -6   7   7      222.01      241.26     17.95 o 
  -5   7   7       25.83       25.92      3.73 o 
  -4   7   7        1.50       -0.67      1.83 o 
  -3   7   7      234.59      218.34      4.54 o 
  -2   7   7      239.46      245.40      4.55 o 
  -1   7   7       17.79       25.37      1.90 o 
   0   7   7       47.57       46.48      2.47 o 
   1   7   7      562.28      550.73      6.90 o 
   2   7   7      346.40      345.68      7.21 o 
   3   7   7       25.15       25.58      1.83 o 
   4   7   7      489.58      461.86     15.50 o 
   5   7   7        0.23        0.78      2.73 o 
   6   7   7      190.79      200.87     10.68 o 
   7   7   7        3.29        0.75      3.73 o 
   8   7   7        1.13        6.54      6.08 o 
  -6   8   7       80.73       84.96      5.75 o 
  -5   8   7      120.01      137.19      7.87 o 
  -4   8   7       14.43       12.57      3.49 o 
  -3   8   7       11.36        8.06      1.66 o 
  -2   8   7       34.19       28.12      2.02 o 
  -1   8   7       51.00       51.61      3.62 o 
   0   8   7        6.62        5.15      1.10 o 
   1   8   7        8.41        2.72      1.23 o 
   2   8   7       89.82       91.69      3.98 o 
   3   8   7       70.45       76.85      4.04 o 
   4   8   7       42.61       44.92      5.91 o 
   5   8   7       82.29       87.52     12.43 o 
   6   8   7        9.49        6.87      3.99 o 
   7   8   7        1.28       10.26      5.46 o 
   8   8   7       83.51      114.62     15.04 o 
  -6   9   7       27.37       36.07      4.74 o 
  -5   9   7        0.39       -0.71      2.73 o 
  -4   9   7       23.06       22.99      2.79 o 
  -3   9   7       76.73       73.61      3.49 o 
  -2   9   7        0.01        0.55      1.36 o 
  -1   9   7       37.61       27.52      2.03 o 
   0   9   7       51.40       44.64      2.56 o 
   1   9   7       24.21       18.59      1.91 o 
   2   9   7     1329.09     1296.29     24.26 o 
   3   9   7       10.14       11.80      2.28 o 
   4   9   7        8.33       12.16      4.39 o 
   5   9   7      435.19      462.40     17.44 o 
   6   9   7       43.29       39.05      6.38 o 
   7   9   7       21.18       18.60      5.56 o 
  -5  10   7       20.54       14.55      4.02 o 
  -4  10   7       20.51       15.09      3.08 o 
  -3  10   7        2.12       -1.71      1.71 o 
  -2  10   7        1.45        0.89      1.83 o 
  -1  10   7       34.20       36.45      2.64 o 
   0  10   7        0.12       -1.36      1.53 o 
   1  10   7       57.71       63.24      3.20 o 
   2  10   7        7.21        1.65      2.54 o 
   3  10   7      310.86      323.34     10.24 o 
   4  10   7       45.34       51.59     10.11 o 
   5  10   7        7.53        8.15      4.55 o 
   6  10   7       40.46       41.62     15.41 o 
   7  10   7        0.14        0.55      5.95 o 
  -4  11   7        3.49        2.95      2.83 o 
  -3  11   7       45.82       53.20      3.68 o 
  -2  11   7       14.62        6.67      2.28 o 
  -1  11   7     1045.75     1009.98     13.85 o 
   0  11   7        3.25        2.45      1.77 o 
   1  11   7       18.14       16.87      2.69 o 
   2  11   7      119.37      122.66      7.57 o 
   3  11   7        2.28       -0.81      2.17 o 
   4  11   7       54.03       59.72      8.44 o 
   5  11   7        6.91        5.94      5.10 o 
   6  11   7      112.83      106.20     11.03 o 
  -4  12   7       87.10       93.32      6.82 o 
  -3  12   7       22.66       17.92      2.97 o 
  -2  12   7        0.58        5.22      2.37 o 
  -1  12   7        0.48        0.00      2.09 o 
   0  12   7      119.40      109.03      4.70 o 
   1  12   7        8.19        7.53      2.90 o 
   2  12   7       14.09       12.55      3.57 o 
   3  12   7      209.59      210.95      9.01 o 
   4  12   7       50.10       49.09     11.08 o 
   5  12   7        1.19       -5.07      5.07 o 
  -2  13   7       37.15       41.87      5.32 o 
  -1  13   7       18.82       24.40      3.07 o 
   0  13   7       31.40       28.60      3.16 o 
   1  13   7        0.40       -2.23      2.80 o 
   2  13   7       16.65       17.99      4.30 o 
   3  13   7        3.20       -0.93      2.64 o 
   4  13   7        0.38        3.26      6.36 o 
   0  14   7       22.76       25.02      3.57 o 
   1  14   7       12.91       14.12      4.06 o 
   2  14   7        3.05        2.46      6.68 o 
   3  14   7       83.22       92.21     15.20 o 
  -2 -12   8        0.90       -5.46      5.96 o 
  -1 -12   8        9.26       12.65      8.33 o 
   0 -12   8      153.81      153.36     12.34 o 
  -4 -11   8       21.13       26.50      9.16 o 
  -3 -11   8       57.52       50.19      4.99 o 
  -2 -11   8       36.36       47.27      5.64 o 
  -1 -11   8        3.68        2.55      2.77 o 
   0 -11   8      367.08      384.91     11.51 o 
   1 -11   8        1.07       -2.87      2.87 o 
   2 -11   8        1.66        6.62      5.11 o 
   3 -11   8       11.77       19.07      7.47 o 
  -5 -10   8       29.90       15.93      7.98 o 
  -4 -10   8       10.04        4.90      6.27 o 
  -3 -10   8        4.16        0.11      2.27 o 
  -2 -10   8        2.81        1.30      2.64 o 
  -1 -10   8        4.59        1.76      2.56 o 
   0 -10   8        3.83        2.65      3.24 o 
   1 -10   8       92.07       91.34      6.22 o 
   2 -10   8        0.16        1.61      3.24 o 
   3 -10   8        9.82        9.98      3.56 o 
   4 -10   8       10.23       11.49      3.41 o 
  -6  -9   8       51.23       54.15      8.60 o 
  -5  -9   8        0.05       -4.36      5.37 o 
  -4  -9   8       36.66       39.89      9.94 o 
  -3  -9   8      161.23      170.26     14.98 o 
  -2  -9   8      145.88      126.17      7.24 o 
  -1  -9   8        0.08        2.25      3.10 o 
   0  -9   8        0.54       -1.57      2.15 o 
   1  -9   8      127.39      120.03      6.67 o 
   2  -9   8       26.98       22.25      3.95 o 
   3  -9   8        0.40       -1.65      2.25 o 
   4  -9   8       14.56       20.64      3.58 o 
  -6  -8   8        1.08        0.12      4.00 o 
  -5  -8   8      233.54      201.61     17.87 o 
  -4  -8   8      142.86      140.02     15.97 o 
  -3  -8   8        3.12        2.52      1.94 o 
  -2  -8   8        0.04       -1.73      1.73 o 
  -1  -8   8        7.99        6.21      3.04 o 
   0  -8   8       20.41       22.74      2.88 o 
   1  -8   8      148.10      145.62      5.66 o 
   2  -8   8       60.10       58.85      4.07 o 
   3  -8   8        0.01        0.44      1.99 o 
   4  -8   8        0.18       -0.62      2.28 o 
   5  -8   8       42.89       38.22      5.41 o 
  -7  -7   8       34.85       38.90      7.43 o 
  -6  -7   8        0.10       -3.32      6.22 o 
  -5  -7   8        5.62        8.36      5.94 o 
  -4  -7   8        2.95       -3.54      3.84 o 
  -3  -7   8        9.06       12.19      2.40 o 
  -2  -7   8       11.90       10.82      3.83 o 
  -1  -7   8       57.57       55.66      4.29 o 
   0  -7   8       99.19      103.80      4.62 o 
   1  -7   8       75.99       79.36      4.30 o 
   2  -7   8        0.96        0.48      1.81 o 
   3  -7   8       17.47       14.98      2.17 o 
   4  -7   8        0.16        2.31      2.82 o 
   5  -7   8      259.75      275.69      9.50 o 
   6  -7   8      135.15      162.07      7.79 o 
  -7  -6   8       10.71       11.42      5.37 o 
  -6  -6   8       35.98       27.42      6.02 o 
  -5  -6   8        3.65        3.56      3.43 o 
  -4  -6   8      561.70      578.64     28.11 o 
  -3  -6   8      846.45      855.62     19.08 o 
  -2  -6   8       39.93       38.33      6.85 o 
  -1  -6   8        9.13       10.35      1.91 o 
   0  -6   8       12.16       10.38      1.76 o 
   1  -6   8       81.38       91.29      3.39 o 
   2  -6   8      240.44      235.56      7.56 o 
   3  -6   8        2.57        1.46      1.57 o 
   4  -6   8      202.01      167.83      5.30 o 
   5  -6   8        8.83        6.17      2.87 o 
   6  -6   8       21.85       18.76      3.32 o 
   7  -6   8       12.77        6.57      7.52 o 
  -7  -5   8      283.47      279.45     14.59 o 
  -6  -5   8        5.33        5.57      4.95 o 
  -5  -5   8        1.60        0.53      3.03 o 
  -4  -5   8       65.63       64.23      9.92 o 
  -3  -5   8        3.56        2.25      1.13 o 
  -2  -5   8       31.45       32.57      6.22 o 
  -1  -5   8       50.08       57.52      2.85 o 
   0  -5   8       10.26       12.24      1.48 o 
   1  -5   8      318.12      324.42      7.12 o 
   2  -5   8        0.00       -0.15      1.12 o 
   3  -5   8        1.62        2.01      1.46 o 
   4  -5   8      200.04      168.18      5.34 o 
   5  -5   8        4.58        3.62      2.20 o 
   6  -5   8      402.88      418.46     10.78 o 
   7  -5   8      138.63      157.37     21.37 o 
  -8  -4   8        0.21        2.22     10.29 o 
  -7  -4   8       12.94        7.81      4.73 o 
  -6  -4   8      208.84      201.83     14.61 o 
  -5  -4   8       32.41       34.08      5.66 o 
  -4  -4   8       18.10       22.06      3.03 o 
  -3  -4   8      349.62      381.97      6.42 o 
  -2  -4   8      301.22      327.05      7.62 o 
  -1  -4   8       28.65       30.86      1.81 o 
   0  -4   8       13.11       13.32      1.65 o 
   1  -4   8      882.96      924.92     11.31 o 
   2  -4   8        0.00       -0.90      0.90 o 
   3  -4   8     1572.10     1413.85     16.90 o 
   4  -4   8      246.96      190.64      8.47 o 
   5  -4   8       16.01       19.03      2.81 o 
   6  -4   8       19.07       24.11      4.90 o 
   7  -4   8        2.00        2.42      3.93 o 
  -8  -3   8        0.45        7.61      5.32 o 
  -7  -3   8       16.40       12.42      5.01 o 
  -6  -3   8      444.44      424.40     12.79 o 
  -5  -3   8        2.75        1.12      2.27 o 
  -4  -3   8        0.68       -0.29      2.02 o 
  -3  -3   8       29.11       30.29      2.30 o 
  -2  -3   8      579.20      636.18      8.34 o 
  -1  -3   8        0.06       -0.46      0.79 o 
   0  -3   8      274.03      266.80      4.55 o 
   1  -3   8      611.51      654.98      7.83 o 
   2  -3   8      516.81      550.51      7.27 o 
   3  -3   8        4.88        5.92      1.19 o 
   4  -3   8        9.11        6.44      1.96 o 
   5  -3   8       49.46       51.68      3.82 o 
   6  -3   8        6.26        0.32      3.14 o 
   7  -3   8       35.26       31.11      5.78 o 
   8  -3   8      327.04      356.37     60.25 o 
  -8  -2   8        1.09        1.76      4.56 o 
  -7  -2   8        4.60        8.67      3.54 o 
  -6  -2   8       85.71       85.16      6.44 o 
  -5  -2   8        2.73        1.30      2.25 o 
  -4  -2   8        0.46       -1.25      1.67 o 
  -3  -2   8       30.81       34.98      1.44 o 
  -2  -2   8       94.26      100.01      2.52 o 
  -1  -2   8      189.57      179.82      3.07 o 
   0  -2   8       77.30       87.83      2.49 o 
   1  -2   8       12.69       17.03      1.24 o 
   2  -2   8       52.02       55.94      2.14 o 
   3  -2   8      148.51      138.93      5.74 o 
   4  -2   8     1854.26     1827.64     29.36 o 
   5  -2   8      209.84      182.27      6.95 o 
   6  -2   8       24.23       21.76      4.29 o 
   7  -2   8        0.01       -1.56      3.01 o 
   8  -2   8       12.78        7.83      4.19 o 
  -8  -1   8        1.57        6.54      5.03 o 
  -7  -1   8       86.64       93.04      8.93 o 
  -6  -1   8       39.28       37.69      4.71 o 
  -5  -1   8       46.65       46.21      6.00 o 
  -4  -1   8        1.00       -0.94      1.65 o 
  -3  -1   8       17.43       14.53      1.54 o 
  -2  -1   8      241.15      272.40      4.06 o 
  -1  -1   8       51.15       64.41      2.76 o 
   0  -1   8        0.20       -0.35      0.76 o 
   1  -1   8     1354.23     1443.41     15.48 o 
   2  -1   8        8.77        7.21      1.27 o 
   3  -1   8      292.55      318.64      7.23 o 
   5  -1   8      197.30      148.25      7.86 o 
   6  -1   8        0.07       -2.06      2.28 o 
   7  -1   8        0.63        4.17      4.92 o 
   8  -1   8        4.91        3.97      4.14 o 
  -8   0   8       12.89       15.65     16.02 o 
  -7   0   8       26.39       31.92      6.80 o 
  -6   0   8        0.49        3.37      3.26 o 
  -5   0   8       18.84       11.28      3.79 o 
  -4   0   8       47.36       46.01      4.20 o 
  -3   0   8      660.84      679.44     10.98 o 
  -2   0   8      835.69     1054.06     12.20 o 
  -1   0   8      228.67      252.16      3.54 o 
   0   0   8      166.10      163.89      3.81 o 
   1   0   8       51.80       56.67      2.75 o 
   2   0   8       32.34       31.81      1.25 o 
   3   0   8       11.40       12.45      1.44 o 
   4   0   8        8.35        6.90      2.87 o 
   5   0   8        0.05        2.46      2.57 o 
   6   0   8       35.32       24.02      4.34 o 
   7   0   8        3.21       -0.60      4.29 o 
   8   0   8      168.57      187.51     11.89 o 
  -8   1   8       26.56       12.18      6.49 o 
  -7   1   8        0.00        1.22      4.22 o 
  -6   1   8      264.25      286.74     12.98 o 
  -5   1   8     1214.97     1188.69     29.12 o 
  -4   1   8       10.31        5.75      2.91 o 
  -3   1   8       20.38       21.62      1.58 o 
  -2   1   8       87.26       79.64      3.32 o 
  -1   1   8      148.35      164.52      3.08 o 
   0   1   8      273.31      282.96      4.66 o 
   1   1   8     1460.95     1517.76     19.49 o 
   2   1   8      127.81      147.22      2.57 o 
   3   1   8       40.90       40.80      1.91 o 
   4   1   8        0.75       -1.39      2.40 o 
   5   1   8       44.50       43.74      4.96 o 
   6   1   8       27.45       23.45      4.13 o 
   7   1   8        6.45        0.33      3.31 o 
   8   1   8       28.59       22.51      5.22 o 
  -8   2   8       22.01       22.20      7.76 o 
  -7   2   8       68.73       56.44      8.15 o 
  -6   2   8       80.82       81.50      8.32 o 
  -5   2   8       18.63       16.21      4.87 o 
  -4   2   8      295.31      270.43     16.66 o 
  -3   2   8        5.08        4.88      1.01 o 
  -2   2   8     1724.48     1911.57     21.15 o 
  -1   2   8     1046.37     1124.54     10.55 o 
   0   2   8        9.76        9.15      0.81 o 
   1   2   8     1079.11     1161.69     12.93 o 
   2   2   8      236.51      270.84      3.66 o 
   3   2   8      138.07      144.27      3.20 o 
   4   2   8        8.02        1.86      2.30 o 
   5   2   8     3158.97     2957.64     47.63 o 
   6   2   8       93.96       93.74      6.29 o 
   7   2   8       23.25       19.96      3.69 o 
   8   2   8       63.97       70.54      6.52 o 
  -8   3   8       56.29       83.53     13.27 o 
  -7   3   8       29.08       33.43      6.97 o 
  -6   3   8        9.95       12.94      4.69 o 
  -5   3   8      140.11      141.86      9.28 o 
  -4   3   8     1642.02     1624.92     22.61 o 
  -3   3   8       32.02       39.62      3.01 o 
  -2   3   8      192.11      243.12      2.99 o 
  -1   3   8      607.09      664.13      7.35 o 
   0   3   8        2.40        3.00      0.80 o 
   1   3   8       32.15       39.31      3.02 o 
   2   3   8        4.54        4.89      0.79 o 
   3   3   8      153.77       92.71      3.95 o 
   4   3   8       19.43       16.45      4.24 o 
   5   3   8       55.17       51.27      4.15 o 
   6   3   8      101.26       94.49      7.75 o 
   7   3   8       12.20       11.39      3.86 o 
   8   3   8        0.49       -0.53      3.21 o 
  -8   4   8        1.52       -1.51      5.68 o 
  -7   4   8      232.98      264.62     19.27 o 
  -6   4   8        3.49        7.85      4.74 o 
  -5   4   8      968.00      949.78     25.98 o 
  -4   4   8       54.20       58.42      4.00 o 
  -3   4   8       49.65       51.34      3.88 o 
  -2   4   8      270.35      317.52      4.29 o 
  -1   4   8      274.55      281.32      3.96 o 
   0   4   8        5.35        5.37      0.79 o 
   1   4   8       79.76       91.30      2.03 o 
   2   4   8      250.33      256.79      5.22 o 
   3   4   8       15.00       16.03      2.19 o 
   4   4   8        3.79        4.37      2.16 o 
   5   4   8     1078.64     1029.29     36.58 o 
   6   4   8      120.41      127.69     17.03 o 
   7   4   8       22.07       17.63      4.57 o 
   8   4   8        4.67        8.74      4.32 o 
  -7   5   8       87.86       81.61     12.35 o 
  -6   5   8        4.63        1.82      7.45 o 
  -5   5   8       23.81       17.52      2.60 o 
  -4   5   8       44.71       41.28      4.80 o 
  -3   5   8      524.91      461.36      8.43 o 
  -2   5   8        6.37        3.04      0.88 o 
  -1   5   8       35.49       30.19      1.51 o 
   0   5   8       53.48       66.95      2.12 o 
   1   5   8        4.83        4.96      0.80 o 
   2   5   8      198.68      215.26      4.49 o 
   3   5   8     2290.62     2202.13     29.57 o 
   4   5   8       44.58       40.45      6.17 o 
   5   5   8       24.46       19.41      3.06 o 
   6   5   8        0.03        3.18      2.36 o 
   7   5   8        3.31        3.04      5.97 o 
   8   5   8        1.11       -1.88      5.30 o 
  -7   6   8       25.55       12.17      6.50 o 
  -6   6   8       54.41       66.30     11.18 o 
  -5   6   8       48.60       41.62      3.89 o 
  -4   6   8        1.43        0.84      1.69 o 
  -3   6   8       36.62       41.69      1.89 o 
  -2   6   8       42.16       38.78      2.21 o 
  -1   6   8       51.30       54.43      2.92 o 
   0   6   8       52.86       36.41      1.79 o 
   1   6   8       95.12       96.23      2.20 o 
   2   6   8      293.51      301.97      5.68 o 
   3   6   8       49.13       48.73      2.06 o 
   4   6   8       60.38       64.11      4.65 o 
   5   6   8       28.49       27.50      3.53 o 
   6   6   8      253.52      241.86      8.84 o 
   7   6   8      241.00      231.05     17.62 o 
   8   6   8        6.46       10.25      6.92 o 
  -7   7   8       78.63       84.05     13.81 o 
  -6   7   8      176.67      192.00      7.85 o 
  -5   7   8       44.53       40.86      4.25 o 
  -4   7   8        1.15       -0.55      1.76 o 
  -3   7   8        0.18        0.98      1.29 o 
  -2   7   8      164.92      142.81      3.53 o 
  -1   7   8        5.54        2.41      1.05 o 
   0   7   8       54.49       62.79      2.42 o 
   1   7   8      243.78      222.48      3.94 o 
   2   7   8      151.76      145.96      4.58 o 
   3   7   8       98.81       90.82      3.62 o 
   4   7   8      741.69      726.29     20.85 o 
   5   7   8       41.25       26.69      5.01 o 
   6   7   8      119.47      115.04      9.45 o 
   7   7   8       72.00       77.23     11.84 o 
   8   7   8       19.11       24.04      8.18 o 
  -6   8   8        0.02       -0.25      3.95 o 
  -5   8   8       81.66       88.88      6.09 o 
  -4   8   8        0.57        0.64      2.21 o 
  -3   8   8      116.79      101.20      3.60 o 
  -2   8   8       38.28       40.20      3.30 o 
  -1   8   8      173.69      150.69      5.10 o 
   0   8   8       89.13       83.21      2.85 o 
   1   8   8      172.18      137.00      3.67 o 
   2   8   8       85.27       90.61      4.06 o 
   3   8   8       15.50       14.74      2.40 o 
   4   8   8       75.30       92.26     11.66 o 
   5   8   8        1.05        1.18      3.47 o 
   6   8   8       68.93       71.43      7.98 o 
   7   8   8        0.56        1.48      3.64 o 
   8   8   8        0.78       10.51      7.49 o 
  -6   9   8        1.03       -0.63      2.94 o 
  -5   9   8      187.87      201.11      9.58 o 
  -4   9   8        0.01       -1.82      1.82 o 
  -3   9   8       44.08       37.22      2.62 o 
  -2   9   8       95.90       88.96      3.65 o 
  -1   9   8      104.38       95.25      3.43 o 
   0   9   8       46.22       42.02      3.07 o 
   1   9   8       60.97       56.56      2.94 o 
   2   9   8     1569.32     1604.88     28.98 o 
   3   9   8       10.95        8.38      3.57 o 
   4   9   8       19.66       16.85      4.88 o 
   5   9   8        0.38        2.89      3.68 o 
   6   9   8        0.02       -1.75      3.65 o 
   7   9   8       22.06       26.33      6.03 o 
  -5  10   8       48.94       55.27      9.20 o 
  -4  10   8      155.95      175.14      6.74 o 
  -3  10   8        1.68       -0.19      1.68 o 
  -2  10   8       34.82       38.16      3.06 o 
  -1  10   8       88.30       80.08      3.64 o 
   0  10   8        2.71        2.40      1.57 o 
   1  10   8       67.04       56.34      3.08 o 
   2  10   8       59.10       68.12      5.86 o 
   3  10   8      366.48      362.52     13.77 o 
   4  10   8        0.80       -1.08      3.58 o 
   5  10   8       33.50       25.74      6.07 o 
   6  10   8        1.23        1.91      4.35 o 
   7  10   8        8.02       15.69     14.11 o 
  -4  11   8      246.46      295.86      8.67 o 
  -3  11   8       70.24       75.33      4.19 o 
  -2  11   8        0.71       -1.60      1.94 o 
  -1  11   8       24.96       26.19      3.00 o 
   0  11   8        3.71        1.85      1.78 o 
   1  11   8       28.13       31.92      3.03 o 
   2  11   8      423.24      397.87     13.70 o 
   3  11   8        5.02        7.51      2.75 o 
   4  11   8        0.56       -5.01      5.01 o 
   5  11   8       19.74       11.30      5.45 o 
   6  11   8        0.41        3.58      6.66 o 
  -3  12   8        7.32        5.20      2.52 o 
  -2  12   8        0.00        2.38      2.22 o 
  -1  12   8       70.85       64.86      5.93 o 
   0  12   8       20.55       24.23      2.85 o 
   1  12   8       53.53       52.47      4.77 o 
   2  12   8        0.13        2.79      2.92 o 
   3  12   8        1.48        2.09      3.97 o 
   4  12   8       13.32        0.99      5.67 o 
   5  12   8       40.11       42.01      8.31 o 
  -2  13   8      146.36      168.73      6.36 o 
  -1  13   8        0.05       -1.02      2.18 o 
   0  13   8       31.78       22.61      2.89 o 
   1  13   8        5.40        3.95      3.19 o 
   2  13   8      111.18      113.98      8.59 o 
   3  13   8       39.57       35.35      6.62 o 
   4  13   8       10.81        8.63      7.00 o 
   0  14   8        1.86        2.08      2.85 o 
   1  14   8        0.01       -2.42      3.25 o 
   2  14   8       38.70       33.38     10.76 o 
   3  14   8        0.80        1.75      6.62 o 
  -3 -11   9      112.60       95.61      6.37 o 
  -2 -11   9        2.45        2.19      3.13 o 
  -1 -11   9        0.07        1.68      3.47 o 
   0 -11   9      321.49      343.49     13.80 o 
   1 -11   9       34.55       33.60      4.90 o 
   2 -11   9        9.17        5.73      5.44 o 
  -5 -10   9       11.80       14.44      8.33 o 
  -4 -10   9        4.40        7.09      6.80 o 
  -3 -10   9        0.05        1.13      2.49 o 
  -2 -10   9       14.61       17.40      6.36 o 
  -1 -10   9        1.85        0.57      2.50 o 
   0 -10   9       23.83       25.75      4.16 o 
   1 -10   9        7.55        9.12      3.47 o 
   2 -10   9        8.52        1.29      3.49 o 
   3 -10   9        4.97        2.12      3.52 o 
  -5  -9   9        3.49        3.36      6.79 o 
  -4  -9   9       25.71       27.50      9.16 o 
  -3  -9   9      121.59      111.42      6.45 o 
  -2  -9   9        0.08       -1.69      2.14 o 
  -1  -9   9        0.49       -0.11      2.50 o 
   0  -9   9       56.79       62.73      5.13 o 
   1  -9   9      399.75      426.21     11.45 o 
   2  -9   9       27.05       31.11      4.35 o 
   3  -9   9        2.48        1.75      3.13 o 
   4  -9   9       97.52      114.41      7.05 o 
  -6  -8   9        1.17       -0.17      3.81 o 
  -5  -8   9      215.68      215.06     17.45 o 
  -4  -8   9       30.58       26.38      8.10 o 
  -3  -8   9        2.50        0.08      1.87 o 
  -2  -8   9       16.03       10.46      2.98 o 
  -1  -8   9        2.45        1.80      2.22 o 
   0  -8   9        1.77        1.72      2.09 o 
   1  -8   9      132.38      130.70      5.91 o 
   2  -8   9        0.36        0.88      2.17 o 
   3  -8   9        8.15       10.29      3.21 o 
   4  -8   9        1.50       -2.50      2.74 o 
   5  -8   9        0.15       -0.65      4.01 o 
  -7  -7   9        6.71        7.91      4.63 o 
  -6  -7   9        0.22        5.72      4.47 o 
  -5  -7   9        0.92        1.62      3.36 o 
  -4  -7   9       90.17       95.72     13.01 o 
  -3  -7   9        0.83        0.87      2.34 o 
  -2  -7   9        7.55        2.95      2.21 o 
  -1  -7   9       13.82       10.65      2.25 o 
   0  -7   9        0.97        5.30      2.05 o 
   1  -7   9       23.12       23.40      3.12 o 
   2  -7   9        0.01       -1.72      1.72 o 
   3  -7   9        3.12        5.94      1.96 o 
   4  -7   9        0.75        2.14      2.31 o 
   5  -7   9      125.02      134.01      8.33 o 
   6  -7   9        2.71        8.32      3.59 o 
  -7  -6   9        0.33        9.13      4.71 o 
  -6  -6   9       29.84       26.19      5.87 o 
  -5  -6   9        1.84        1.74      3.26 o 
  -4  -6   9      509.08      542.03     27.40 o 
  -3  -6   9      630.22      608.49     14.98 o 
  -2  -6   9       20.70       20.33      4.87 o 
  -1  -6   9        0.00        0.26      1.60 o 
   0  -6   9       96.90       95.08      4.01 o 
   1  -6   9       86.11       83.31      3.75 o 
   2  -6   9      476.38      443.41      8.18 o 
   3  -6   9      146.99      144.40      4.45 o 
   4  -6   9       80.69       69.77      4.29 o 
   5  -6   9        4.18        3.08      2.91 o 
   6  -6   9       13.15       11.31      3.01 o 
  -7  -5   9      220.31      207.90     20.04 o 
  -6  -5   9        2.63       -2.09      3.60 o 
  -5  -5   9        0.01       -0.15      3.07 o 
  -4  -5   9       54.20       42.79      8.47 o 
  -3  -5   9      498.73      524.14     13.03 o 
  -2  -5   9      120.03      122.38      5.71 o 
  -1  -5   9        0.80       -0.15      1.30 o 
   0  -5   9        0.04        1.48      1.22 o 
   1  -5   9        9.06       10.14      2.68 o 
   2  -5   9        5.62        3.97      1.58 o 
   3  -5   9       10.21        8.18      1.79 o 
   4  -5   9      210.76      176.75      5.46 o 
   5  -5   9        0.97        0.89      2.08 o 
   6  -5   9       48.33       55.04      4.49 o 
   7  -5   9       52.21       68.40      8.53 o 
  -8  -4   9        0.55        9.81     12.40 o 
  -7  -4   9       42.01       38.00      6.99 o 
  -6  -4   9       96.88      101.11      9.58 o 
  -5  -4   9        5.08        6.36      3.30 o 
  -4  -4   9       72.59       66.97     10.91 o 
  -3  -4   9     1810.61     1859.55     22.56 o 
  -2  -4   9       79.33       84.25      3.74 o 
  -1  -4   9       59.84       65.53      2.62 o 
   0  -4   9        1.47        1.48      1.28 o 
   1  -4   9      177.20      181.84      4.07 o 
   2  -4   9        5.02        5.22      1.65 o 
   3  -4   9     1037.17      997.84     12.92 o 
   4  -4   9      455.36      378.46     11.99 o 
   5  -4   9        6.75        4.96      2.28 o 
   6  -4   9       17.77       20.20      3.23 o 
   7  -4   9        0.00        1.52      3.85 o 
  -8  -3   9        0.40        5.88     16.76 o 
  -7  -3   9        2.60        5.63      9.58 o 
  -6  -3   9       56.01       59.56      9.55 o 
  -5  -3   9        0.50       -0.02      2.24 o 
  -4  -3   9        0.95        2.14      1.76 o 
  -3  -3   9       57.29       61.30      3.37 o 
  -2  -3   9       33.05       30.61      2.47 o 
  -1  -3   9       68.70       70.77      2.53 o 
   0  -3   9      128.56      131.75      4.32 o 
   1  -3   9      893.36      916.18     11.15 o 
   2  -3   9       29.47       36.61      2.58 o 
   3  -3   9      117.51      107.73      3.19 o 
   4  -3   9       64.37       50.73      4.53 o 
   5  -3   9       97.11       79.32      5.84 o 
   6  -3   9        0.35        1.72      5.50 o 
   7  -3   9       14.61        3.49      5.11 o 
   8  -3   9      131.63      137.70     11.87 o 
  -8  -2   9        9.48       22.37      9.73 o 
  -7  -2   9      114.44      122.56      8.50 o 
  -6  -2   9       57.95       61.01      7.31 o 
  -5  -2   9       12.39        9.73      2.77 o 
  -4  -2   9        4.99        4.65      2.13 o 
  -3  -2   9      936.47     1010.37     15.32 o 
  -2  -2   9        9.66        6.72      1.16 o 
  -1  -2   9      219.84      202.44      4.52 o 
   0  -2   9       24.39       22.37      1.49 o 
   1  -2   9        5.98        3.65      0.92 o 
   2  -2   9        0.55       -0.40      0.80 o 
   3  -2   9       56.67       60.75      2.77 o 
   4  -2   9       24.14       21.33      2.99 o 
   5  -2   9      189.80      164.25      5.99 o 
   6  -2   9       54.30       41.73      5.71 o 
   7  -2   9       65.68       54.43      9.22 o 
   8  -2   9       50.48       52.89      7.53 o 
  -8  -1   9       31.23       25.03      8.04 o 
  -7  -1   9       42.52       43.61      6.89 o 
  -6  -1   9      110.50      110.66      7.39 o 
  -5  -1   9        0.00        0.28      2.55 o 
  -4  -1   9        6.58        4.28      2.19 o 
  -3  -1   9       95.40      107.46      7.31 o 
  -2  -1   9      168.42      209.17      4.54 o 
  -1  -1   9      231.23      230.52      3.44 o 
   0  -1   9        0.20       -0.04      0.68 o 
   1  -1   9     1092.71     1126.30     16.13 o 
   2  -1   9       90.06      103.80      3.53 o 
   3  -1   9       65.19       79.33      2.48 o 
   4  -1   9      399.33      426.57     11.42 o 
   5  -1   9       10.90        7.00      2.77 o 
   6  -1   9        4.75        5.02      2.89 o 
   7  -1   9       23.78       35.79     14.97 o 
   8  -1   9      133.09      149.53     11.81 o 
  -8   0   9        0.78       -2.04      4.71 o 
  -7   0   9       46.25       44.87      9.64 o 
  -6   0   9      261.85      265.25     12.34 o 
  -5   0   9       51.63       53.27      6.94 o 
  -4   0   9        4.14        2.24      2.26 o 
  -3   0   9      197.76      135.49      5.85 o 
  -2   0   9      768.43      913.25     11.10 o 
  -1   0   9      551.65      584.09      6.22 o 
   0   0   9       52.16       60.05      2.73 o 
   1   0   9      630.21      666.61      8.26 o 
   2   0   9        1.18        0.48      0.70 o 
   3   0   9       11.65        9.90      1.80 o 
   4   0   9       77.96       81.57      3.33 o 
   5   0   9       98.36       84.45      6.86 o 
   6   0   9        6.80        4.53      2.82 o 
   7   0   9        1.08        0.84      3.15 o 
   8   0   9       58.03       61.16      8.70 o 
  -8   1   9        0.36       -0.28      4.89 o 
  -7   1   9       83.49       95.65     11.17 o 
  -6   1   9      266.54      249.27     12.32 o 
  -5   1   9      666.15      612.65     26.93 o 
  -4   1   9        0.03        0.59      2.54 o 
  -3   1   9       66.92       77.64      2.85 o 
  -2   1   9        9.39       12.14      1.04 o 
  -1   1   9       39.09       42.16      1.67 o 
   0   1   9      701.95      745.60      8.41 o 
   1   1   9      638.33      661.77      9.14 o 
   2   1   9        0.17       -0.17      0.60 o 
   3   1   9       35.97       27.17      1.49 o 
   4   1   9       59.48       59.45      4.21 o 
   5   1   9      657.13      661.10     25.71 o 
   6   1   9        1.01        3.03      2.72 o 
   7   1   9       21.19       17.92      4.49 o 
   8   1   9        5.95        7.74      3.42 o 
  -8   2   9       69.57       53.66     10.87 o 
  -7   2   9       21.64       22.78      6.19 o 
  -6   2   9      331.27      310.55     22.84 o 
  -5   2   9       39.17       39.26      9.15 o 
  -4   2   9        4.76        3.95      1.44 o 
  -3   2   9       23.04       27.60      2.69 o 
  -2   2   9      692.00      751.45      7.81 o 
  -1   2   9      176.22      178.29      3.05 o 
   0   2   9       91.09       96.59      3.04 o 
   1   2   9     2519.50     2811.53     28.13 o 
   2   2   9       57.86       57.20      1.73 o 
   3   2   9       51.77       47.31      1.83 o 
   4   2   9      134.00      113.64     14.03 o 
   5   2   9      698.87      602.36     17.57 o 
   6   2   9       33.61       28.99      6.35 o 
   7   2   9       77.51       79.81      7.96 o 
   8   2   9      269.83      298.79     15.92 o 
  -8   3   9        2.92        5.03      6.65 o 
  -7   3   9        2.20       -7.16      8.98 o 
  -6   3   9       43.73       41.50      7.00 o 
  -5   3   9      603.91      618.11     20.38 o 
  -4   3   9      264.36      248.32      6.98 o 
  -3   3   9        6.77        1.70      1.56 o 
  -2   3   9       18.20       20.88      1.16 o 
  -1   3   9      110.43      116.54      2.65 o 
   0   3   9        0.04        0.89      0.77 o 
   1   3   9      216.72      245.00      4.21 o 
   2   3   9     3220.01     3383.81     31.43 o 
   3   3   9       26.06       25.57      1.64 o 
   4   3   9        2.93        0.69      1.36 o 
   5   3   9      240.46      255.95     10.51 o 
   6   3   9       52.70       59.87      6.43 o 
   7   3   9        2.42        4.94      3.45 o 
   8   3   9        4.04        4.06      3.95 o 
  -7   4   9       50.68       48.73      8.20 o 
  -6   4   9       13.72       11.97      4.78 o 
  -5   4   9       20.41       13.31      4.53 o 
  -4   4   9       29.12       34.46      3.27 o 
  -3   4   9       50.72       51.18      4.01 o 
  -2   4   9      592.92      685.53      7.50 o 
  -1   4   9      234.25      218.84      3.36 o 
   0   4   9       13.81       10.38      1.01 o 
   1   4   9        7.39        5.30      0.75 o 
   2   4   9     1035.23     1152.75     13.03 o 
   3   4   9       76.44       70.00      3.58 o 
   4   4   9        4.28        1.10      1.71 o 
   5   4   9      840.63      808.87     17.31 o 
   6   4   9      219.18      193.41     11.10 o 
   7   4   9        0.02        3.43      6.18 o 
   8   4   9       11.44       16.28      5.04 o 
  -7   5   9        9.42       10.22      6.02 o 
  -6   5   9       10.09       15.66      7.27 o 
  -5   5   9        0.11       -0.79      1.62 o 
  -4   5   9      394.84      369.12     12.65 o 
  -3   5   9       55.71       42.96      2.41 o 
  -2   5   9       64.15       58.83      2.34 o 
  -1   5   9        0.07       -0.57      0.75 o 
   0   5   9       77.20       61.31      1.92 o 
   1   5   9       38.17       31.75      1.48 o 
   2   5   9      331.14      336.47      5.27 o 
   3   5   9      628.78      595.92     12.98 o 
   4   5   9       46.16       44.05      3.89 o 
   5   5   9      208.49      199.79      7.55 o 
   6   5   9      138.21      132.81     19.55 o 
   7   5   9        3.10        1.68      4.06 o 
   8   5   9        2.54        6.53      3.97 o 
  -7   6   9       24.19       29.41      8.98 o 
  -6   6   9       74.49       73.96      9.22 o 
  -5   6   9       34.41       34.04      4.73 o 
  -4   6   9        3.60        1.02      1.82 o 
  -3   6   9      199.71      194.44      3.62 o 
  -2   6   9       36.72       38.80      2.13 o 
  -1   6   9        1.23        2.44      0.99 o 
   0   6   9      138.86       86.62      2.62 o 
   1   6   9       11.64       11.29      1.05 o 
   3   6   9       46.61       43.11      2.73 o 
   4   6   9       12.63       10.97      2.58 o 
   5   6   9       10.80       11.05      2.85 o 
   6   6   9      163.91      170.48      7.57 o 
   7   6   9        2.16       10.12      5.96 o 
   8   6   9        1.05        0.07      5.72 o 
  -7   7   9        0.00       -4.75      4.75 o 
  -6   7   9      146.94      169.15      6.23 o 
  -5   7   9       40.33       39.98      4.26 o 
  -4   7   9       36.35       41.04      4.05 o 
  -3   7   9       71.35       86.16      3.18 o 
  -2   7   9       37.96       22.77      1.78 o 
  -1   7   9        2.51        5.36      1.22 o 
   0   7   9      168.33      169.05      3.75 o 
   1   7   9      173.70      152.75      6.14 o 
   2   7   9       88.36       86.19      3.33 o 
   3   7   9        5.72        7.18      2.19 o 
   4   7   9       92.96      101.93      6.66 o 
   5   7   9      127.48       93.70      8.27 o 
   6   7   9        0.01        3.35      7.61 o 
   7   7   9        3.85       11.86      6.57 o 
   8   7   9       63.39       66.95     12.12 o 
  -6   8   9      147.96      174.53      7.87 o 
  -5   8   9       85.39       90.57      6.25 o 
  -4   8   9        0.13       -1.92      2.17 o 
  -3   8   9        0.98       -1.31      1.39 o 
  -2   8   9       36.02       41.95      2.38 o 
  -1   8   9       60.79       49.29      2.44 o 
   0   8   9      100.67      104.85      3.08 o 
   1   8   9       49.24       62.64      2.84 o 
   2   8   9       64.31       63.16      4.00 o 
   3   8   9       46.20       46.46      3.66 o 
   4   8   9       27.13       20.67      6.74 o 
   5   8   9      106.26      102.60      8.86 o 
   6   8   9       20.83       16.66     11.97 o 
   7   8   9      121.21      122.02     15.67 o 
   8   8   9        7.60       22.49      8.22 o 
  -6   9   9       56.44       65.96      5.90 o 
  -5   9   9        1.03        0.38      4.96 o 
  -4   9   9       14.41       18.93      3.57 o 
  -3   9   9       21.74       24.42      2.29 o 
  -2   9   9     1309.45     1231.71     16.31 o 
  -1   9   9      108.83      107.39      3.57 o 
   0   9   9       22.56       23.91      2.09 o 
   1   9   9       11.40       12.37      2.74 o 
   2   9   9      336.88      368.05      8.65 o 
   3   9   9       76.44       74.19      4.53 o 
   4   9   9      213.45      205.61     11.39 o 
   5   9   9      107.96       97.68      9.09 o 
   6   9   9        2.82        7.82      4.44 o 
   7   9   9        3.54        4.61      5.98 o 
  -5  10   9      172.64      202.47     10.16 o 
  -4  10   9       34.78       38.98      3.45 o 
  -3  10   9        8.00        5.21      1.91 o 
  -2  10   9        1.51        1.00      1.89 o 
  -1  10   9       84.59       69.93      3.44 o 
   0  10   9       49.54       48.85      3.18 o 
   1  10   9        0.72        1.13      1.52 o 
   2  10   9      413.56      416.12     24.08 o 
   3  10   9        7.07        1.08      2.02 o 
   4  10   9       76.53       88.63      9.22 o 
   5  10   9        3.59        3.32      4.27 o 
   6  10   9       42.49       33.26      6.61 o 
   7  10   9        7.75        6.55     11.37 o 
  -4  11   9        1.27       -1.01      2.36 o 
  -3  11   9        8.02       11.74      2.60 o 
  -2  11   9        5.28        1.69      2.09 o 
  -1  11   9       34.29       26.30      2.61 o 
   0  11   9       10.77        8.27      2.04 o 
   1  11   9       25.68       25.47      2.47 o 
   2  11   9      186.38      171.77     23.76 o 
   3  11   9        0.09       -1.99      1.99 o 
   4  11   9       56.49       47.11      7.61 o 
   5  11   9      404.96      421.28     18.28 o 
   6  11   9       14.79        3.01      5.46 o 
  -3  12   9       29.87       28.81      3.66 o 
  -2  12   9        0.38        2.41      2.28 o 
  -1  12   9       52.70       53.38      5.16 o 
   0  12   9      100.37      108.65      4.79 o 
   1  12   9       50.01       47.09      3.21 o 
   2  12   9      264.09      267.65     23.26 o 
   3  12   9        8.60        5.00      3.93 o 
   4  12   9        1.83        2.74      5.05 o 
   5  12   9        6.67        9.49      6.15 o 
  -2  13   9       17.91       15.47      3.07 o 
  -1  13   9        4.13       -0.32      2.21 o 
   0  13   9        0.16        0.62      2.58 o 
   1  13   9       27.50       32.11      3.89 o 
   2  13   9        3.50        7.13      3.67 o 
   3  13   9        1.74        1.90      2.75 o 
   4  13   9        3.30       -0.88      5.59 o 
   0  14   9       10.98       10.36      2.72 o 
   1  14   9        9.57        6.04      3.58 o 
   2  14   9        1.22        1.69      6.50 o 
  -3 -11  10       12.25       10.01      3.22 o 
  -2 -11  10        1.62        2.98      3.22 o 
  -1 -11  10        7.46        6.63      4.34 o 
   0 -11  10      542.36      561.37     14.51 o 
   1 -11  10        1.97        5.20      3.97 o 
  -4 -10  10        1.61        1.74      6.31 o 
  -3 -10  10        3.38       -0.92      2.36 o 
  -2 -10  10        0.24       -2.43      2.43 o 
  -1 -10  10       19.27       18.69      3.83 o 
   0 -10  10        1.22        1.55      3.09 o 
   1 -10  10       17.38       22.62      4.29 o 
   2 -10  10        2.92       -4.40      4.40 o 
   3 -10  10        0.89        2.39      4.36 o 
  -5  -9  10       11.66        9.56     13.45 o 
  -4  -9  10       15.60        3.18      6.64 o 
  -3  -9  10       17.75       10.09      2.84 o 
  -2  -9  10        6.11        5.20      2.74 o 
  -1  -9  10       29.89       24.84      3.74 o 
   0  -9  10      120.48      114.85      6.71 o 
   1  -9  10      147.23      151.54      7.28 o 
   2  -9  10        0.00       -1.34      3.07 o 
   3  -9  10        0.22       -1.76      2.85 o 
   4  -9  10      269.23      305.33     11.38 o 
  -6  -8  10        7.44        7.82      4.96 o 
  -5  -8  10      167.85      175.94     13.70 o 
  -4  -8  10       76.17       70.47     12.17 o 
  -3  -8  10       16.52       11.66      2.86 o 
  -2  -8  10        0.42       -0.77      1.98 o 
  -1  -8  10       33.78       31.51      3.79 o 
   0  -8  10        0.94        2.23      2.69 o 
   1  -8  10      499.64      527.33     12.59 o 
   2  -8  10       61.72       57.73      5.05 o 
   3  -8  10       44.64       36.97      4.30 o 
   4  -8  10        8.16        5.06      2.75 o 
   5  -8  10       30.73       27.67      6.57 o 
  -6  -7  10        1.88       -3.25      3.78 o 
  -5  -7  10       11.19        6.33      5.21 o 
  -4  -7  10      113.12      104.00      9.88 o 
  -3  -7  10        0.28       -0.25      2.61 o 
  -2  -7  10       25.84       25.43      3.66 o 
  -1  -7  10        5.28        5.32      2.06 o 
   0  -7  10       89.82       89.11      4.67 o 
   1  -7  10        1.36        0.82      1.86 o 
   2  -7  10       18.54       14.56      2.82 o 
   3  -7  10       35.38       39.02      4.16 o 
   4  -7  10        1.16        1.09      2.49 o 
   5  -7  10      121.51      123.82      8.80 o 
   6  -7  10      113.48      136.07     15.59 o 
  -7  -6  10       38.12       40.97      7.41 o 
  -6  -6  10       32.01       24.33      6.06 o 
  -5  -6  10        8.69        7.62      4.18 o 
  -4  -6  10      236.64      244.18     12.56 o 
  -3  -6  10      286.17      274.38      9.00 o 
  -2  -6  10       13.07        9.90      3.17 o 
  -1  -6  10        5.08        6.02      1.87 o 
   0  -6  10      307.66      303.86      6.65 o 
   1  -6  10       31.88       30.38      2.71 o 
   2  -6  10      774.53      750.64     11.65 o 
   3  -6  10       10.31        8.68      2.86 o 
   4  -6  10        9.36        7.51      3.53 o 
   5  -6  10       76.94       79.84      6.90 o 
   6  -6  10        0.35       -1.67      2.83 o 
  -7  -5  10        2.26        7.52      5.53 o 
  -6  -5  10        5.09        1.88      6.03 o 
  -5  -5  10        0.25       -1.50      2.76 o 
  -4  -5  10        7.82        7.28      4.97 o 
  -3  -5  10      774.39      772.69     15.52 o 
  -2  -5  10       91.74      104.25      7.03 o 
  -1  -5  10      190.38      203.83      5.02 o 
   0  -5  10       60.01       70.11      3.07 o 
   1  -5  10      159.17      168.01      4.29 o 
   2  -5  10       76.94       79.79      3.70 o 
   3  -5  10       11.19       13.03      1.97 o 
   4  -5  10       15.36       10.93      2.89 o 
   5  -5  10        0.26        0.49      2.92 o 
   6  -5  10        2.61        0.19      3.73 o 
   7  -5  10      219.55      280.14     19.98 o 
  -7  -4  10        4.12        6.74      4.80 o 
  -6  -4  10       21.00       17.13      4.93 o 
  -5  -4  10        0.74        0.31      2.87 o 
  -4  -4  10       70.82       91.42      8.12 o 
  -3  -4  10      717.75      728.09     12.37 o 
  -2  -4  10        7.30        7.07      1.41 o 
  -1  -4  10      102.66      109.60      3.06 o 
   0  -4  10        9.71       10.52      1.37 o 
   1  -4  10        0.06       -0.94      0.94 o 
   2  -4  10       30.69       32.35      2.48 o 
   3  -4  10      129.96      122.71      3.77 o 
   4  -4  10       14.52       12.60      3.75 o 
   5  -4  10        5.72        6.20      3.35 o 
   6  -4  10       11.93       14.96      2.89 o 
   7  -4  10       68.47       54.54     10.62 o 
  -8  -3  10       11.65       14.77      6.42 o 
  -7  -3  10      157.37      173.64     20.49 o 
  -6  -3  10        3.99        8.42      4.38 o 
  -5  -3  10        0.19       -1.56      2.35 o 
  -4  -3  10       12.00       11.23      2.69 o 
  -3  -3  10      243.09      250.32      4.93 o 
  -2  -3  10      302.99      309.35      7.89 o 
  -1  -3  10       51.65       52.63      2.26 o 
   0  -3  10       99.10       92.63      3.02 o 
   1  -3  10      231.70      232.59      4.57 o 
   2  -3  10      124.21      123.06      4.14 o 
   3  -3  10      240.17      230.28      4.71 o 
   4  -3  10      257.07      215.65      8.50 o 
   5  -3  10       29.21       24.19      4.41 o 
   6  -3  10       16.80       33.80      5.55 o 
   7  -3  10        5.55        7.35      3.91 o 
  -8  -2  10       41.06       63.73     13.18 o 
  -7  -2  10      114.06      123.07      8.70 o 
  -6  -2  10       79.56       92.47      8.35 o 
  -5  -2  10       24.84       16.62      3.69 o 
  -4  -2  10      107.36      104.61      7.44 o 
  -3  -2  10      730.66      851.33     11.69 o 
  -2  -2  10       16.04       16.49      2.08 o 
  -1  -2  10       23.98       26.31      1.92 o 
   0  -2  10        1.96        2.99      0.83 o 
   1  -2  10       57.79       54.34      2.09 o 
   2  -2  10        0.66        3.80      1.54 o 
   3  -2  10        1.31        0.63      0.98 o 
   4  -2  10      203.11      185.86      7.44 o 
   5  -2  10        2.12        3.23      4.15 o 
   6  -2  10       13.64       11.87      3.88 o 
   7  -2  10       26.22       26.43      5.30 o 
   8  -2  10      181.11      199.23     19.45 o 
  -8  -1  10       26.26       35.43      7.39 o 
  -7  -1  10       24.12       24.19      5.74 o 
  -6  -1  10     1036.52     1080.88     23.89 o 
  -5  -1  10        2.53        1.77      2.63 o 
  -4  -1  10       35.43       33.79      5.18 o 
  -3  -1  10        0.43        0.39      0.70 o 
  -2  -1  10       20.93       22.95      2.84 o 
  -1  -1  10       92.28       97.41      2.29 o 
   0  -1  10       73.36       82.00      2.36 o 
   1  -1  10      138.60      138.34      5.13 o 
   2  -1  10       44.53       53.94      2.56 o 
   3  -1  10        5.55        6.03      1.45 o 
   4  -1  10       30.71       24.19      3.12 o 
   5  -1  10       23.15       22.97      4.59 o 
   6  -1  10        1.08        0.08      3.55 o 
   7  -1  10        7.53       15.62      8.29 o 
   8  -1  10      112.64      128.39     15.42 o 
  -8   0  10       44.10       39.78      7.68 o 
  -7   0  10      261.30      256.04     14.90 o 
  -6   0  10       13.58        9.69      4.42 o 
  -5   0  10       25.03       27.42      5.12 o 
  -4   0  10        1.27       -0.08      3.38 o 
  -3   0  10      245.33      279.23      7.12 o 
  -2   0  10       98.45      104.43      2.24 o 
  -1   0  10      295.19      303.06      4.08 o 
   0   0  10      106.57      106.49      2.63 o 
   1   0  10        6.67        9.84      1.19 o 
   2   0  10       14.47       17.78      1.37 o 
   3   0  10        0.63        1.77      1.08 o 
   4   0  10     7514.92     7116.69    152.80 o 
   5   0  10        1.65       -1.31      3.36 o 
   6   0  10        0.02       -2.40      3.99 o 
   7   0  10        3.22        5.85      5.13 o 
   8   0  10        8.92       21.88      7.81 o 
  -8   1  10        8.60       11.52      5.88 o 
  -7   1  10       64.59       79.61      9.10 o 
  -6   1  10       16.24       28.02      5.72 o 
  -5   1  10      705.16      688.83     33.25 o 
  -4   1  10       32.59       27.24      4.60 o 
  -3   1  10      250.49      289.77      8.67 o 
  -2   1  10      393.14      421.62      5.76 o 
  -1   1  10        0.02       -0.68      0.68 o 
   0   1  10      136.09      149.90      3.09 o 
   1   1  10     1227.18     1313.33     17.70 o 
   2   1  10      154.55      173.33      2.83 o 
   3   1  10       84.30       71.86      3.18 o 
   4   1  10      264.15      276.92      8.04 o 
   5   1  10      728.65      715.37     27.39 o 
   6   1  10       15.04        8.96      4.69 o 
   7   1  10       10.55        9.49      5.44 o 
   8   1  10        0.79        3.60      3.96 o 
  -8   2  10      103.92      128.29     12.53 o 
  -7   2  10        0.09        7.29      6.07 o 
  -6   2  10     1275.33     1200.53     31.82 o 
  -5   2  10        0.00       -0.29      3.12 o 
  -4   2  10        3.34        3.60      1.07 o 
  -3   2  10        2.55        0.23      2.22 o 
  -2   2  10        6.40        3.59      0.63 o 
  -1   2  10       12.96        8.75      1.03 o 
   0   2  10      130.63      148.32      2.82 o 
   1   2  10     3145.15     3343.14     31.29 o 
   2   2  10      239.78      227.77      4.50 o 
   3   2  10        1.55       -0.02      0.82 o 
   4   2  10      862.88      840.56     16.32 o 
   5   2  10       77.22       61.41      6.11 o 
   6   2  10        7.58        5.58      3.21 o 
   7   2  10       32.79       40.54      5.99 o 
   8   2  10       52.27       50.45      8.57 o 
  -8   3  10       39.92       31.81      9.65 o 
  -7   3  10        4.37        4.58      7.91 o 
  -6   3  10       48.78       44.52      7.22 o 
  -5   3  10      303.30      285.36     13.91 o 
  -4   3  10        6.29        4.11      1.58 o 
  -3   3  10       22.06       21.51      4.01 o 
  -2   3  10       31.55       22.49      1.38 o 
  -1   3  10        3.71        5.77      0.88 o 
   0   3  10        3.82        0.85      0.83 o 
   1   3  10        6.31        4.58      1.01 o 
   2   3  10     3634.87     3587.16     33.45 o 
   3   3  10        8.56       12.81      1.95 o 
   4   3  10       21.42       19.54      5.12 o 
   5   3  10      186.61      168.66     11.38 o 
   6   3  10       96.16       94.22      8.14 o 
   7   3  10        0.00        1.23      3.10 o 
   8   3  10       39.91       53.63      7.41 o 
  -7   4  10       17.04       17.44      6.68 o 
  -6   4  10       84.95       75.45      8.89 o 
  -5   4  10        3.82        0.50      2.76 o 
  -4   4  10       23.08       26.09      4.71 o 
  -3   4  10        1.16       -1.36      2.40 o 
  -2   4  10      299.90      339.45      4.68 o 
  -1   4  10      162.13      103.19      2.54 o 
   0   4  10      118.50      113.00      3.35 o 
   1   4  10      158.23      190.83      3.85 o 
   2   4  10      344.91      368.20      5.06 o 
   3   4  10       27.87       37.93      2.17 o 
   4   4  10       16.41       16.49      3.34 o 
   5   4  10        4.83        6.93      3.19 o 
   6   4  10       91.53       89.57      7.86 o 
   7   4  10       12.19        9.11      3.96 o 
   8   4  10       27.05       43.52      6.84 o 
  -7   5  10       47.19       49.97     10.53 o 
  -6   5  10        9.49       13.85      5.50 o 
  -5   5  10       18.58       18.99      2.80 o 
  -4   5  10        1.08        3.11      2.04 o 
  -3   5  10       45.96       48.34      2.58 o 
  -2   5  10       11.36       14.89      1.31 o 
  -1   5  10        1.15       -0.15      1.17 o 
   0   5  10      745.53      642.27      6.99 o 
   1   5  10       67.58       55.14      3.18 o 
   2   5  10       46.37       48.80      2.44 o 
   3   5  10      465.30      463.08      8.01 o 
   4   5  10       14.12       15.69      2.78 o 
   5   5  10      493.81      475.23     12.37 o 
   6   5  10       85.85       77.03      7.37 o 
   7   5  10        0.06        2.47      3.35 o 
   8   5  10        1.82        2.64      3.61 o 
  -7   6  10      120.70      138.70     17.07 o 
  -6   6  10        4.82       -5.34      5.34 o 
  -5   6  10        0.66        0.44      2.05 o 
  -4   6  10      146.96      131.34      6.27 o 
  -3   6  10        5.58       11.60      2.24 o 
  -2   6  10       85.52       86.51      2.70 o 
  -1   6  10       41.25       40.37      2.84 o 
   0   6  10      155.10      116.05      4.34 o 
   1   6  10      266.62      265.80      4.45 o 
   2   6  10       17.95       20.73      1.43 o 
   3   6  10      165.37      183.65      5.45 o 
   4   6  10       98.21      114.28      6.02 o 
   5   6  10       29.70       23.05      5.04 o 
   6   6  10       62.71       54.72      6.41 o 
   7   6  10       11.02       10.80      6.11 o 
   8   6  10        0.20        6.70      6.58 o 
  -6   7  10       87.86      103.17      5.25 o 
  -5   7  10       18.52       15.32      3.19 o 
  -4   7  10      216.17      212.76      8.02 o 
  -3   7  10      560.03      520.64      7.68 o 
  -2   7  10       37.64       27.40      1.95 o 
  -1   7  10       90.43       94.06      3.08 o 
   0   7  10        0.68       -0.85      0.91 o 
   1   7  10     1646.08     1624.61     16.65 o 
   2   7  10      186.13      180.59      4.99 o 
   3   7  10      116.61      127.05      4.66 o 
   4   7  10       11.43       12.85      3.58 o 
   5   7  10       70.75       52.05      6.38 o 
   6   7  10       90.75      102.58      9.05 o 
   7   7  10       20.82       21.11      7.81 o 
   8   7  10       85.61       74.93     12.92 o 
  -6   8  10       95.97       93.64      5.85 o 
  -5   8  10       10.40       10.35      3.84 o 
  -4   8  10        0.67        2.98      2.34 o 
  -3   8  10       14.04       15.59      1.96 o 
  -2   8  10       60.17       48.72      2.76 o 
  -1   8  10        2.12        1.45      1.20 o 
   0   8  10      210.52      204.74      4.24 o 
   1   8  10        2.49        3.47      1.17 o 
   2   8  10      728.67      730.77      9.57 o 
   3   8  10      225.76      217.00      7.07 o 
   4   8  10        0.06       -0.69      3.39 o 
   5   8  10       85.18       91.10      8.78 o 
   6   8  10        0.84        2.14      3.54 o 
   7   8  10        6.82        3.83      6.63 o 
  -6   9  10       55.20       55.46     11.38 o 
  -5   9  10      202.60      224.73      9.04 o 
  -4   9  10       57.82       67.02      5.69 o 
  -3   9  10       27.94       23.01      2.35 o 
  -2   9  10      121.64      101.76      3.95 o 
  -1   9  10       20.91       19.37      1.89 o 
   0   9  10        8.40        7.13      1.42 o 
   1   9  10      282.97      281.55      5.99 o 
   2   9  10       21.55       18.49      3.11 o 
   3   9  10      107.01      109.41      5.49 o 
   4   9  10      318.00      285.60     13.29 o 
   5   9  10       91.21      106.75     10.86 o 
   6   9  10        0.08       -0.94      3.73 o 
   7   9  10        6.48       14.93      7.70 o 
  -5  10  10      182.95      229.53     26.74 o 
  -4  10  10        1.73        1.01      2.75 o 
  -3  10  10        2.65       -0.88      1.76 o 
  -2  10  10       57.83       54.51      3.23 o 
  -1  10  10       54.33       42.24      2.88 o 
   0  10  10        9.00       11.63      2.02 o 
   1  10  10      200.03      194.81      5.15 o 
   2  10  10      134.35      153.99      8.57 o 
   3  10  10       40.16       40.89      6.40 o 
   4  10  10       40.00       40.69      6.80 o 
   5  10  10      202.00      180.63     13.06 o 
   6  10  10       31.37       32.79      6.65 o 
   7  10  10        2.58        8.01      5.28 o 
  -4  11  10        1.76        3.35      4.38 o 
  -3  11  10       56.42       69.19      4.03 o 
  -2  11  10        0.70        2.01      2.02 o 
  -1  11  10        7.85        7.98      1.98 o 
   0  11  10       10.65       10.07      2.22 o 
   1  11  10      116.27      119.33      4.96 o 
   2  11  10       47.71       37.34      4.95 o 
   3  11  10       15.67       10.53      2.90 o 
   4  11  10        0.01        0.74      4.50 o 
   5  11  10      151.46      167.69     13.33 o 
   6  11  10        6.56        4.77      5.42 o 
  -3  12  10       86.59       95.93      4.82 o 
  -2  12  10        0.16       -1.48      2.47 o 
  -1  12  10       29.03       29.52      3.84 o 
   0  12  10       14.35       10.75      2.57 o 
   1  12  10       19.20       20.40      2.43 o 
   2  12  10        7.46        4.00      3.13 o 
   3  12  10       11.89       10.43      3.75 o 
   4  12  10        8.99        3.06     10.80 o 
   5  12  10        9.50        9.54      9.55 o 
  -2  13  10       87.44      101.74      9.13 o 
  -1  13  10       12.60       11.02      2.68 o 
   0  13  10        0.26       -0.89      2.09 o 
   1  13  10      122.56      136.75      5.68 o 
   2  13  10       57.82       53.12      6.28 o 
   3  13  10       12.66       11.74      3.52 o 
   4  13  10       14.07       19.38      8.45 o 
   0  14  10       13.93       14.70      2.85 o 
   1  14  10        3.38        1.36      3.80 o 
   2  14  10        2.86        6.58      7.39 o 
  -2 -11  11        3.24        7.35      6.80 o 
  -1 -11  11        1.85       20.30      8.82 o 
   0 -11  11        0.99       -3.47      3.89 o 
   1 -11  11        6.48        7.75      4.67 o 
  -4 -10  11        0.66        5.61      5.00 o 
  -3 -10  11        3.83        8.16      3.87 o 
  -2 -10  11        3.32        0.20      2.94 o 
  -1 -10  11       12.44        5.31      3.62 o 
   0 -10  11      488.29      474.14     23.24 o 
   1 -10  11       37.73       37.43      4.90 o 
   2 -10  11        0.80        9.11      5.15 o 
   3 -10  11        3.67       -3.21      3.43 o 
  -5  -9  11        0.55        4.42      7.16 o 
  -4  -9  11       16.81       11.85      5.25 o 
  -3  -9  11       12.22       12.12      3.14 o 
  -2  -9  11       29.60       31.29      4.62 o 
  -1  -9  11       31.63       37.95      4.57 o 
   0  -9  11       31.00       30.73      4.44 o 
   1  -9  11       37.28       49.20      5.08 o 
   2  -9  11        0.02        1.63      3.70 o 
   3  -9  11        0.01        1.76      3.24 o 
   4  -9  11       12.83       15.63      4.50 o 
  -5  -8  11        0.79        4.42      4.57 o 
  -4  -8  11      175.13      169.58     13.06 o 
  -3  -8  11        9.41        8.17      4.21 o 
  -2  -8  11        4.38        2.81      5.02 o 
  -1  -8  11        0.10        1.66      2.25 o 
   0  -8  11       32.32       31.37      3.94 o 
   1  -8  11      270.21      280.55     15.75 o 
   2  -8  11        0.79       -1.36      2.95 o 
   3  -8  11       60.51       57.07      4.93 o 
   4  -8  11        1.62        0.88      3.46 o 
  -6  -7  11        1.96        1.24      4.17 o 
  -5  -7  11       25.28       12.80      8.67 o 
  -4  -7  11        3.00        7.01      4.28 o 
  -3  -7  11        1.84        2.51      1.97 o 
  -2  -7  11       29.12       30.92      4.11 o 
  -1  -7  11        0.77       -1.00      1.96 o 
   0  -7  11       88.89       94.19      4.99 o 
   1  -7  11       58.82       55.54      4.14 o 
   2  -7  11        4.38        4.05      2.74 o 
   3  -7  11      159.11      149.69      6.59 o 
   4  -7  11        1.59        0.31      2.47 o 
   5  -7  11        5.12        9.53      8.38 o 
  -6  -6  11       20.77       10.79      5.16 o 
  -5  -6  11      112.65      127.70     13.85 o 
  -4  -6  11      190.22      156.68     10.87 o 
  -3  -6  11      140.12      144.15     10.64 o 
  -2  -6  11        3.24        3.48      1.88 o 
  -1  -6  11        8.11        3.66      1.95 o 
   0  -6  11      194.56      197.93      6.56 o 
   1  -6  11        1.78        3.28      1.98 o 
   2  -6  11       53.41       49.63      3.35 o 
   3  -6  11      171.62      160.57      5.49 o 
   4  -6  11        0.39        1.28      2.24 o 
   5  -6  11        1.48        5.51      3.14 o 
   6  -6  11       26.46       31.63      4.86 o 
  -7  -5  11       74.05       72.73      9.26 o 
  -6  -5  11        0.96        1.81      3.88 o 
  -5  -5  11        2.85        4.20      3.76 o 
  -4  -5  11        2.15        1.03      3.31 o 
  -3  -5  11      252.77      263.39      7.75 o 
  -2  -5  11       15.04       14.23      2.40 o 
  -1  -5  11        8.38        8.81      1.82 o 
   0  -5  11      409.53      436.22      8.01 o 
   1  -5  11      212.90      222.42      5.61 o 
   2  -5  11       99.02       97.30      4.21 o 
   3  -5  11        0.32       -1.15      1.88 o 
   4  -5  11       36.56       33.61      3.44 o 
   5  -5  11       14.99       18.09      3.74 o 
   6  -5  11       50.39       47.85      5.95 o 
  -7  -4  11       21.98       24.71      9.45 o 
  -6  -4  11        1.92        2.54      4.22 o 
  -5  -4  11        0.68        0.86      2.82 o 
  -4  -4  11      497.06      536.20     18.46 o 
  -3  -4  11       58.14       54.69      5.09 o 
  -2  -4  11       18.75       15.59      1.95 o 
  -1  -4  11        0.70       -0.44      1.21 o 
   0  -4  11       26.15       28.50      1.99 o 
   1  -4  11        0.86        2.15      1.16 o 
   2  -4  11      125.40      121.94      4.11 o 
   3  -4  11       83.31       81.74      3.87 o 
   4  -4  11       98.76       79.67     22.32 o 
   5  -4  11       25.34       22.42      3.81 o 
   6  -4  11       62.06       61.08      6.80 o 
   7  -4  11       16.31       11.85      7.19 o 
  -7  -3  11      203.95      231.80     18.15 o 
  -6  -3  11        2.21        3.53      4.19 o 
  -5  -3  11        0.05        0.45      2.39 o 
  -4  -3  11       15.05       12.13      2.81 o 
  -3  -3  11      321.47      377.43      8.62 o 
  -2  -3  11       50.54       53.79      3.46 o 
  -1  -3  11       26.21       31.24      2.00 o 
   0  -3  11       12.71        9.33      1.51 o 
   1  -3  11       11.30       14.68      1.64 o 
   2  -3  11      137.39      141.57      4.22 o 
   3  -3  11        9.47        9.22      1.89 o 
   4  -3  11       78.51       70.70      5.69 o 
   5  -3  11        1.45        1.49      2.28 o 
   6  -3  11       34.66       41.71      3.18 o 
   7  -3  11       21.11       31.10      8.85 o 
  -7  -2  11       12.42       12.01      4.18 o 
  -6  -2  11        0.80        3.93      3.03 o 
  -5  -2  11       18.72       17.98      3.53 o 
  -4  -2  11      242.92      255.14      8.68 o 
  -3  -2  11       17.02       17.92      1.94 o 
  -2  -2  11       93.72      111.26      4.38 o 
  -1  -2  11       39.61       37.45      1.70 o 
   0  -2  11       47.02       50.68      2.02 o 
   1  -2  11       55.99       53.42      3.72 o 
   2  -2  11       10.99        8.37      1.98 o 
   3  -2  11     1479.57     1371.40     18.16 o 
   4  -2  11       12.52        8.09      2.48 o 
   5  -2  11        9.49        6.25      2.35 o 
   6  -2  11       11.43       -1.55      3.79 o 
   7  -2  11       66.76       84.92     12.22 o 
   8  -2  11       40.12       49.53     10.58 o 
  -8  -1  11        5.38        4.21     10.36 o 
  -7  -1  11      202.27      193.08     12.32 o 
  -6  -1  11      130.52      122.51      9.82 o 
  -5  -1  11       12.91       14.55      3.37 o 
  -4  -1  11        3.53        2.02      2.97 o 
  -3  -1  11       38.38       32.88      2.48 o 
  -2  -1  11       96.08      110.14      4.39 o 
  -1  -1  11       56.99       55.97      1.98 o 
   0  -1  11     1234.78     1253.64     13.33 o 
   1  -1  11        0.76        2.10      0.92 o 
   2  -1  11        5.20        3.93      1.20 o 
   3  -1  11        2.75        2.14      1.52 o 
   4  -1  11      240.80      260.66      8.96 o 
   5  -1  11       16.53       17.88      3.92 o 
   6  -1  11        5.86        2.28      4.55 o 
   7  -1  11        5.03        1.50      4.39 o 
   8  -1  11        0.03        6.99      6.18 o 
  -8   0  11       55.47       60.22      9.10 o 
  -7   0  11       54.32       60.78     10.82 o 
  -6   0  11       33.42       44.81      8.05 o 
  -5   0  11       13.88       11.69      4.07 o 
  -4   0  11       13.68       17.53      3.85 o 
  -3   0  11      720.19      770.61     13.05 o 
  -2   0  11      222.58      230.44      4.05 o 
  -1   0  11        1.86        0.82      0.73 o 
   0   0  11      516.28      541.90      6.95 o 
   1   0  11        1.04        0.59      0.86 o 
   2   0  11       45.68       47.84      2.00 o 
   3   0  11        0.30        0.66      0.96 o 
   4   0  11       24.47       32.08      4.07 o 
   5   0  11      104.75       99.52     10.86 o 
   6   0  11       37.15       40.67      7.99 o 
   7   0  11      166.58      166.03     16.10 o 
   8   0  11        3.91        6.78      6.34 o 
  -8   1  11        0.04        0.21      5.09 o 
  -7   1  11        0.79        0.73      7.03 o 
  -6   1  11       77.97       80.34      8.61 o 
  -5   1  11       26.87       36.06      5.66 o 
  -4   1  11       21.75       17.96      1.83 o 
  -3   1  11       50.42       58.49      7.26 o 
  -2   1  11      326.27      347.10      4.99 o 
  -1   1  11       14.78       17.04      1.35 o 
   0   1  11       13.80       19.69      1.65 o 
   1   1  11     5356.46     5429.42     54.30 o 
   2   1  11      207.02      228.69      4.24 o 
   3   1  11       44.61       45.35      6.49 o 
   4   1  11        0.73       -1.06      1.49 o 
   5   1  11       85.77       76.09      9.67 o 
   6   1  11       14.43       20.32      6.19 o 
   7   1  11        4.13        0.80      7.39 o 
   8   1  11       26.78       22.33      9.13 o 
  -8   2  11        2.84       -0.52      5.10 o 
  -7   2  11        6.25        6.40      5.13 o 
  -6   2  11      571.94      536.82     42.95 o 
  -5   2  11        1.42        3.84      3.83 o 
  -4   2  11       39.18       38.52      2.95 o 
  -3   2  11      301.14      315.12     24.26 o 
  -2   2  11       71.40       36.42      1.29 o 
  -1   2  11        1.65        2.55      0.79 o 
   0   2  11       41.07       46.15      1.94 o 
   1   2  11       50.51       51.96      3.15 o 
   2   2  11       27.16       34.29      1.73 o 
   3   2  11        1.35        0.29      0.83 o 
   4   2  11     2303.84     2222.80     28.99 o 
   5   2  11      168.02      168.63      8.91 o 
   6   2  11       25.85       26.56      4.91 o 
   7   2  11        1.28        4.09      3.51 o 
   8   2  11        0.19       -0.59      3.73 o 
  -7   3  11       12.61       14.92      6.09 o 
  -6   3  11        0.38        0.22      4.59 o 
  -5   3  11      219.65      195.47     22.07 o 
  -4   3  11      130.10      124.65      6.84 o 
  -3   3  11        1.50       -1.25      2.26 o 
  -2   3  11       75.05       83.77      2.40 o 
  -1   3  11       40.45       37.73      1.84 o 
   0   3  11        6.54        5.62      0.87 o 
   1   3  11      478.80      528.34      6.78 o 
   2   3  11       89.12       91.24      2.41 o 
   3   3  11       31.73       34.65      2.42 o 
   4   3  11        6.03        3.13      1.10 o 
   5   3  11      288.62      280.86     11.65 o 
   6   3  11       14.33       13.34      3.91 o 
   7   3  11        0.04        3.96      3.36 o 
   8   3  11        0.06        0.68      3.75 o 
  -7   4  11        5.59        0.77      6.09 o 
  -6   4  11      154.65      142.85     11.79 o 
  -5   4  11       39.11       36.68      4.63 o 
  -4   4  11      199.85      184.07      6.63 o 
  -3   4  11       14.16       15.46      2.21 o 
  -2   4  11       68.26       65.95      2.80 o 
  -1   4  11      139.34       98.79      2.53 o 
   0   4  11       69.04       71.34      2.08 o 
   1   4  11      552.28      577.00     12.04 o 
   2   4  11       72.38       71.02      2.43 o 
   3   4  11       27.44       36.46      2.77 o 
   4   4  11       27.30       20.66      2.89 o 
   5   4  11      909.47      849.68     22.78 o 
   6   4  11       67.75       67.58      6.96 o 
   7   4  11        7.84        2.13      4.29 o 
   8   4  11       22.40       17.37      5.17 o 
  -7   5  11      327.30      313.38     17.08 o 
  -6   5  11       11.70        6.71      9.66 o 
  -5   5  11       21.86       20.96      2.87 o 
  -4   5  11      684.93      647.74     19.09 o 
  -3   5  11       66.71       55.23      2.99 o 
  -2   5  11        3.43       -0.37      0.93 o 
  -1   5  11      137.59      149.06      3.53 o 
   0   5  11      258.37      236.14      3.72 o 
   1   5  11       77.05       70.11      2.47 o 
   2   5  11      135.81      134.05      3.21 o 
   3   5  11       30.50       28.50      2.72 o 
   4   5  11        8.01        3.91      1.99 o 
   5   5  11      252.37      241.51      8.56 o 
   6   5  11       87.23       80.07      9.73 o 
   7   5  11       15.81       21.17     13.51 o 
   8   5  11        0.00       -2.01      3.70 o 
  -7   6  11      219.27      226.85     18.68 o 
  -6   6  11       70.97       70.23      9.15 o 
  -5   6  11        1.73        0.76      2.18 o 
  -4   6  11       17.51       14.99      2.92 o 
  -3   6  11       24.07       25.13      3.38 o 
  -2   6  11      118.29      105.09      3.08 o 
  -1   6  11       49.89       44.07      3.59 o 
   0   6  11      227.34      223.08      4.06 o 
   1   6  11      129.60      135.35      3.31 o 
   2   6  11       43.71       41.96      2.58 o 
   3   6  11       10.28        5.95      1.66 o 
   4   6  11        2.15        2.95      2.14 o 
   5   6  11       60.03       43.30      4.49 o 
   6   6  11      152.37      155.25      9.65 o 
   7   6  11       10.45       17.70      5.46 o 
   8   6  11        1.09       -2.71      5.37 o 
  -6   7  11        0.72       -7.20      7.20 o 
  -5   7  11        1.20       -1.70      2.12 o 
  -4   7  11       23.97       15.35      5.25 o 
  -3   7  11      297.13      287.41      5.03 o 
  -2   7  11      145.19      129.73      3.52 o 
  -1   7  11       10.42        7.88      1.39 o 
   0   7  11      135.98      135.10      3.40 o 
   1   7  11     1434.85     1442.08     13.67 o 
   2   7  11       14.01       16.03      1.45 o 
   3   7  11     1058.94     1027.96     16.64 o 
   4   7  11       42.21       33.42      4.30 o 
   5   7  11       16.22       13.25      3.15 o 
   6   7  11       24.50       28.25      7.91 o 
   7   7  11        0.42        4.72      5.07 o 
   8   7  11       48.83       81.33     13.44 o 
  -6   8  11      186.07      195.51      8.29 o 
  -5   8  11       90.95       94.52      8.61 o 
  -4   8  11       11.91        7.85      3.01 o 
  -3   8  11        0.09       -0.33      1.50 o 
  -2   8  11        0.16       -1.35      1.76 o 
  -1   8  11        9.09        8.27      1.92 o 
   0   8  11      274.29      256.54      4.88 o 
   1   8  11      495.00      507.65      7.33 o 
   2   8  11      476.62      484.42      7.24 o 
   3   8  11       62.45       67.18      8.84 o 
   4   8  11      172.44      174.63     15.34 o 
   5   8  11        5.87       -1.65      3.11 o 
   6   8  11        1.62        2.23      3.58 o 
   7   8  11        2.79        3.02      6.44 o 
  -5   9  11       65.94       84.28      9.50 o 
  -4   9  11       57.49       55.43      6.86 o 
  -3   9  11        9.39        7.49      1.87 o 
  -2   9  11       98.19       81.21      3.67 o 
  -1   9  11       18.58       16.93      1.86 o 
   0   9  11       81.33       81.76      3.20 o 
   1   9  11     1146.22     1112.60     15.09 o 
   2   9  11       26.01       27.32      2.92 o 
   3   9  11       29.98       21.93      4.04 o 
   4   9  11      833.40      842.65     25.01 o 
   5   9  11        4.19        2.39      3.73 o 
   6   9  11        1.18        3.81      5.60 o 
   7   9  11        2.13       13.00      7.40 o 
  -5  10  11       31.46       35.03      9.12 o 
  -4  10  11        0.15       -0.81      2.62 o 
  -3  10  11        0.17        0.55      1.80 o 
  -2  10  11       63.35       58.86      3.57 o 
  -1  10  11       34.59       35.56      2.86 o 
   0  10  11       67.22       68.21      3.72 o 
   1  10  11      402.42      379.34     10.27 o 
   2  10  11       25.63       21.14      4.15 o 
   3  10  11        0.40       -1.35      2.00 o 
   4  10  11       21.27       22.83      6.61 o 
   5  10  11       36.31       31.77      6.37 o 
   6  10  11        1.33       -1.51      4.30 o 
   7  10  11        4.13       12.23      7.42 o 
  -4  11  11       22.38       35.40      5.94 o 
  -3  11  11      140.62      156.73      8.03 o 
  -2  11  11       42.21       30.61      3.18 o 
  -1  11  11       15.10       10.58      2.13 o 
   0  11  11        9.50        6.15      2.62 o 
   1  11  11        6.06        9.25      2.02 o 
   2  11  11       14.05        9.25      3.28 o 
   3  11  11       68.77       68.11      5.49 o 
   4  11  11        0.36       -3.78      4.13 o 
   5  11  11       26.55       30.01      7.14 o 
   6  11  11        0.15       -4.50      5.06 o 
  -3  12  11        9.98        9.58      2.71 o 
  -2  12  11        7.91        6.33      2.50 o 
  -1  12  11       27.15       22.14      2.95 o 
   0  12  11        5.30        5.74      2.24 o 
   1  12  11        1.63        2.57      1.90 o 
   2  12  11      493.85      498.76     16.56 o 
   3  12  11       49.51       53.97      5.61 o 
   4  12  11        7.96        3.90      5.56 o 
   5  12  11        0.00       -0.72      5.34 o 
  -2  13  11      154.61      184.73      8.51 o 
  -1  13  11        3.93        4.14      2.65 o 
   0  13  11        2.52        0.25      2.25 o 
   1  13  11       10.82        7.78      2.30 o 
   2  13  11       23.82       17.93      4.43 o 
   3  13  11       21.62       26.05     10.63 o 
   4  13  11        1.81        7.10      6.98 o 
   0  14  11        3.48        2.15      2.43 o 
   1  14  11       84.17       83.38      6.90 o 
   2  14  11        7.67       10.30      8.17 o 
  -3 -10  12       13.28       16.33      3.58 o 
  -2 -10  12        8.02        8.19      3.55 o 
  -1 -10  12        0.18        0.75      4.32 o 
   0 -10  12      212.81      211.18      9.11 o 
   1 -10  12        8.39        6.50      3.76 o 
   2 -10  12        1.96        1.04      5.05 o 
  -4  -9  12        5.97        7.49      5.09 o 
  -3  -9  12        9.42        7.56      2.80 o 
  -2  -9  12        0.41        0.45      3.24 o 
  -1  -9  12        0.11       -2.92      4.98 o 
   0  -9  12       34.94       36.80      4.75 o 
   1  -9  12        7.38        7.21      4.91 o 
   2  -9  12        0.10       -1.96      3.82 o 
   3  -9  12        0.31       -0.52      3.33 o 
  -5  -8  12      163.10      174.15     30.40 o 
  -4  -8  12      133.17      127.86     11.48 o 
  -3  -8  12       17.93       11.01      2.79 o 
  -2  -8  12        2.51        2.91      2.29 o 
  -1  -8  12       61.83       60.56      5.15 o 
   0  -8  12       66.22       59.56      5.11 o 
   1  -8  12      147.71      146.09      7.22 o 
   2  -8  12       51.89       51.81      5.09 o 
   3  -8  12       36.40       30.28      4.21 o 
   4  -8  12       63.87       66.76     12.49 o 
  -6  -7  12        0.71        6.55      4.87 o 
  -5  -7  12       22.20       25.65      6.29 o 
  -4  -7  12      196.05      207.51     18.75 o 
  -3  -7  12       16.78       19.50      3.04 o 
  -2  -7  12       92.02       96.54      5.63 o 
  -1  -7  12        2.09        2.73      2.02 o 
   0  -7  12        2.99        4.86      2.65 o 
   1  -7  12       88.91       91.27      5.14 o 
   2  -7  12        0.16       -2.77      2.77 o 
   3  -7  12      135.72      126.51      6.38 o 
   4  -7  12       10.21        5.38      2.86 o 
   5  -7  12       24.23       36.31      6.19 o 
  -6  -6  12        4.88        5.47      4.28 o 
  -5  -6  12       44.78       70.36      8.69 o 
  -4  -6  12      539.63      493.71     18.87 o 
  -3  -6  12       72.49       82.28      7.83 o 
  -2  -6  12       69.41       74.72      5.12 o 
  -1  -6  12        1.58        1.66      1.68 o 
   0  -6  12       39.60       40.25      3.12 o 
   1  -6  12        5.89        5.49      2.12 o 
   2  -6  12        8.01        6.87      2.12 o 
   3  -6  12      169.40      168.19      6.86 o 
   4  -6  12        0.05        0.02      2.36 o 
   5  -6  12       26.66       19.06      4.25 o 
   6  -6  12        6.01        7.73      3.67 o 
  -7  -5  12       25.02       33.64     14.17 o 
  -6  -5  12        0.09        5.63      7.66 o 
  -5  -5  12        1.18        0.13      3.61 o 
  -4  -5  12       60.87       54.18     10.25 o 
  -3  -5  12        2.03        1.33      1.74 o 
  -2  -5  12        1.35        3.39      2.11 o 
  -1  -5  12       18.12       13.78      2.20 o 
   0  -5  12      430.85      434.14      6.98 o 
   1  -5  12       11.68       12.75      2.46 o 
   2  -5  12       13.98       17.46      2.38 o 
   3  -5  12      143.21      141.90      5.11 o 
   4  -5  12       55.77       41.75      3.60 o 
   5  -5  12       32.44       46.65      5.60 o 
   6  -5  12        3.83        2.68      2.94 o 
  -7  -4  12       61.25       77.33      9.80 o 
  -6  -4  12        0.14       -0.77      3.87 o 
  -5  -4  12        0.77        2.06      4.29 o 
  -4  -4  12       52.66       58.82      7.02 o 
  -3  -4  12        4.87        5.15      1.83 o 
  -2  -4  12       49.43       49.37      3.33 o 
  -1  -4  12       13.05       12.32      1.50 o 
   0  -4  12        0.37        1.59      1.21 o 
   1  -4  12        6.02        9.12      1.86 o 
   2  -4  12      359.89      325.41      6.77 o 
   3  -4  12      110.75      105.14      4.47 o 
   4  -4  12       57.01       46.50      3.19 o 
   5  -4  12       76.24       74.16      6.22 o 
   6  -4  12        9.57       11.92      3.14 o 
   7  -4  12       84.48       94.43     13.79 o 
  -7  -3  12      356.51      384.49     25.62 o 
  -6  -3  12        0.55        1.09      3.79 o 
  -5  -3  12       11.65        6.66      3.00 o 
  -4  -3  12       13.76       13.47      2.99 o 
  -3  -3  12       40.55       51.59      3.21 o 
  -2  -3  12       14.77       14.01      1.84 o 
  -1  -3  12       43.86       41.71      1.95 o 
   0  -3  12       31.46       31.96      3.06 o 
   1  -3  12       68.75       74.83      2.85 o 
   2  -3  12       70.53       70.25      3.37 o 
   3  -3  12        2.34        4.52      2.34 o 
   4  -3  12        6.34        5.36      2.66 o 
   5  -3  12        0.92       -0.58      2.17 o 
   6  -3  12        0.35        1.26      2.52 o 
   7  -3  12      175.41      188.74     18.53 o 
  -7  -2  12        4.39        9.32      8.98 o 
  -6  -2  12        0.00        0.46      3.16 o 
  -5  -2  12        1.56       -0.78      2.39 o 
  -4  -2  12       33.04       32.47      3.89 o 
  -3  -2  12       30.30       31.41      2.59 o 
  -2  -2  12      237.70      246.62      5.58 o 
  -1  -2  12       14.66       15.55      1.32 o 
   0  -2  12       71.69       76.82      2.46 o 
   1  -2  12       13.03       12.68      1.69 o 
   2  -2  12        2.66        1.62      1.30 o 
   3  -2  12     2858.49     2638.56     32.78 o 
   4  -2  12      181.87      159.97      9.68 o 
   5  -2  12        1.69        0.81      2.11 o 
   6  -2  12       31.73       23.65      7.35 o 
   7  -2  12       37.26       59.94     10.77 o 
  -7  -1  12       59.89       48.33      9.69 o 
  -6  -1  12       31.82       32.42      6.74 o 
  -5  -1  12        0.28       -2.35      2.35 o 
  -4  -1  12       56.01       63.36      5.27 o 
  -3  -1  12        7.26        7.63      1.67 o 
  -2  -1  12        6.41        6.32      1.05 o 
  -1  -1  12      115.31      114.90      2.95 o 
   0  -1  12      967.61      961.73     10.99 o 
   1  -1  12       10.66       12.30      1.47 o 
   2  -1  12       27.27       24.79      2.41 o 
   3  -1  12       14.04       13.62      2.16 o 
   4  -1  12      705.19      724.21     29.77 o 
   5  -1  12        2.51        2.31      1.94 o 
   6  -1  12        5.42        4.90      5.08 o 
   7  -1  12        0.12        0.00      4.40 o 
   8  -1  12       57.11       62.95     11.33 o 
  -7   0  12      201.36      199.29     12.82 o 
  -6   0  12        6.77       13.55      4.87 o 
  -5   0  12        1.03       -1.04      3.04 o 
  -4   0  12       38.44       41.96      5.44 o 
  -3   0  12       64.40       54.15      5.28 o 
  -2   0  12       36.23       33.43      1.78 o 
  -1   0  12       97.50      104.13      2.83 o 
   0   0  12     1560.68     1642.27     18.17 o 
   1   0  12      151.41      149.71      4.01 o 
   2   0  12       24.50       24.78      1.82 o 
   3   0  12       85.50       81.32      3.62 o 
   4   0  12      192.86      168.18      6.97 o 
   5   0  12       64.89       64.85      7.37 o 
   6   0  12      124.48      112.67     12.76 o 
   7   0  12      266.68      278.20     18.61 o 
   8   0  12        0.40        3.55      4.28 o 
  -7   1  12       41.25       55.48      8.05 o 
  -6   1  12      708.61      759.89     23.81 o 
  -5   1  12        4.52        2.87      7.12 o 
  -4   1  12        1.01        1.20      1.31 o 
  -3   1  12       13.13       15.11      2.26 o 
  -2   1  12       77.22       82.58      3.19 o 
  -1   1  12       54.81       70.56      2.38 o 
   0   1  12      107.06      117.50      4.67 o 
   1   1  12      405.67      367.81      5.50 o 
   2   1  12       49.56       44.92      2.20 o 
   3   1  12        1.28        1.89      1.32 o 
   4   1  12      473.33      457.62     10.58 o 
   5   1  12       26.05       23.71      4.49 o 
   6   1  12        1.75        4.75      3.31 o 
   7   1  12       86.43      108.39      9.70 o 
   8   1  12       63.10       70.84      8.60 o 
  -7   2  12        4.88       10.60      5.36 o 
  -6   2  12       21.11       27.64      6.55 o 
  -5   2  12      151.97      151.67      9.97 o 
  -4   2  12       11.10       12.74      2.14 o 
  -3   2  12      481.29      549.70     12.28 o 
  -2   2  12        4.92       18.81      1.46 o 
  -1   2  12        2.83        1.61      0.80 o 
   0   2  12       10.74       12.88      1.39 o 
   1   2  12      684.66      708.62      9.44 o 
   2   2  12       14.94       12.82      1.28 o 
   3   2  12        2.99        0.32      0.94 o 
   4   2  12     1388.34     1316.65     22.72 o 
   5   2  12       28.51       24.99      4.67 o 
   6   2  12        0.01        2.28      4.46 o 
   7   2  12       52.78       62.05      7.51 o 
   8   2  12        8.20       10.79      9.30 o 
  -7   3  12        6.84       -1.07      4.75 o 
  -6   3  12        0.20        1.54      4.11 o 
  -5   3  12      217.22      206.72     11.91 o 
  -4   3  12       20.97       18.52      2.65 o 
  -3   3  12       36.21       34.31      2.82 o 
  -2   3  12       51.15       56.53      2.05 o 
  -1   3  12       64.29       49.82      1.95 o 
   0   3  12        2.12        4.12      0.91 o 
   1   3  12      131.84      134.06      3.13 o 
   2   3  12       71.07       73.39      2.61 o 
   3   3  12       40.44       35.99      3.36 o 
   4   3  12      403.01      423.86      7.63 o 
   5   3  12       20.88       18.24      3.90 o 
   6   3  12        0.19        0.14      2.76 o 
   7   3  12        0.28       -3.20      3.20 o 
   8   3  12      176.84      211.09     12.97 o 
  -7   4  12       41.47       59.54      9.72 o 
  -6   4  12       53.90       48.84      9.38 o 
  -5   4  12       78.64       75.15      3.82 o 
  -4   4  12        8.06        7.71      2.49 o 
  -3   4  12        7.73        7.60      2.16 o 
  -2   4  12        1.23       -0.67      0.93 o 
  -1   4  12        1.85        0.11      0.77 o 
   0   4  12       26.24       24.54      1.80 o 
   1   4  12       48.17       44.08      2.03 o 
   2   4  12       45.94       60.74      2.47 o 
   3   4  12       60.38       52.37      3.20 o 
   4   4  12        0.49        0.51      0.86 o 
   5   4  12        7.69        5.55      3.23 o 
   6   4  12        6.72        4.92      3.38 o 
   7   4  12        0.83        5.19      3.66 o 
   8   4  12      151.28      147.26     11.85 o 
  -7   5  12        0.02       -7.61     19.27 o 
  -6   5  12       14.27        3.27      6.54 o 
  -5   5  12       99.91       96.59      5.05 o 
  -4   5  12      251.98      231.07      8.09 o 
  -3   5  12        8.77        4.22      1.60 o 
  -2   5  12       18.25       24.36      1.68 o 
  -1   5  12      153.40      152.73      3.41 o 
   0   5  12      180.47      166.37      4.67 o 
   1   5  12      298.06      282.42      4.80 o 
   2   5  12     1144.33     1164.85     15.35 o 
   3   5  12        0.20       -1.33      1.33 o 
   4   5  12       65.54       49.16      1.96 o 
   5   5  12       27.26       16.31      4.87 o 
   6   5  12        1.08       -0.86      2.98 o 
   7   5  12       59.14       55.98      6.96 o 
   8   5  12        3.64       14.36      4.79 o 
  -7   6  12       61.81       53.80     11.31 o 
  -6   6  12       49.49       53.88      8.45 o 
  -5   6  12        3.06        2.55      3.33 o 
  -4   6  12        5.63        3.02      2.16 o 
  -3   6  12        3.79        2.01      1.50 o 
  -2   6  12        9.23        8.36      1.38 o 
  -1   6  12       43.73       46.32      2.16 o 
   0   6  12      179.92      185.07      3.62 o 
   1   6  12      135.62      128.89      3.31 o 
   2   6  12      349.33      346.46      5.26 o 
   3   6  12       97.47      106.39      4.45 o 
   4   6  12      207.47      172.49      6.95 o 
   5   6  12        0.55        2.99      2.60 o 
   6   6  12        2.34       -0.43      3.50 o 
   7   6  12       36.47       47.67      6.81 o 
   8   6  12       73.51       77.20     13.78 o 
  -6   7  12       59.76       65.73     25.12 o 
  -5   7  12        6.25        5.71      2.55 o 
  -4   7  12       24.96       19.06      3.45 o 
  -3   7  12      298.71      277.98      4.92 o 
  -2   7  12      198.32      176.00      4.41 o 
  -1   7  12       52.60       50.23      2.51 o 
   0   7  12       34.26       31.00      2.02 o 
   1   7  12      451.13      442.93      5.83 o 
   2   7  12      187.20      182.60      4.66 o 
   3   7  12      622.12      575.22     11.18 o 
   4   7  12      135.21      117.08      3.80 o 
   5   7  12        7.31        1.96      2.49 o 
   6   7  12        8.94       12.87      6.16 o 
   7   7  12       14.03       15.24      6.88 o 
   8   7  12        1.71       13.68      7.56 o 
  -6   8  12       69.41       72.93      5.59 o 
  -5   8  12       33.20       33.91      4.37 o 
  -4   8  12       23.67       17.47      3.36 o 
  -3   8  12       48.29       54.95      2.84 o 
  -2   8  12       92.38       77.89      3.40 o 
  -1   8  12      102.94      102.22      3.49 o 
   0   8  12      474.40      443.97      6.87 o 
   1   8  12      769.65      794.59     10.12 o 
   2   8  12       13.19       11.40      2.04 o 
   3   8  12        9.12        8.00      1.99 o 
   4   8  12       41.34       34.66      2.46 o 
   5   8  12      119.74      114.59     12.25 o 
   6   8  12       10.78        7.11      4.49 o 
   7   8  12       28.01       46.97     11.19 o 
  -5   9  12       11.30       10.31      3.47 o 
  -4   9  12        5.44        2.60      2.47 o 
  -3   9  12       27.65       33.74      2.58 o 
  -2   9  12       24.47       18.19      2.21 o 
  -1   9  12        6.88        4.64      1.45 o 
   0   9  12       22.93       22.91      1.97 o 
   1   9  12      136.74      148.88      4.06 o 
   2   9  12        9.93        9.16      1.46 o 
   3   9  12        9.49        6.43      2.51 o 
   4   9  12       31.81       29.79      3.39 o 
   5   9  12        7.38        9.65      4.15 o 
   6   9  12        0.42        3.72      4.08 o 
   7   9  12        0.00       -0.61      6.56 o 
  -5  10  12       21.09       30.06     10.42 o 
  -4  10  12       43.36       48.58      6.34 o 
  -3  10  12        0.05        3.59      1.94 o 
  -2  10  12      126.75      119.67      5.40 o 
  -1  10  12       72.71       71.71      4.17 o 
   0  10  12        0.00       -1.58      1.58 o 
   1  10  12       16.65        9.34      2.81 o 
   2  10  12       51.65       45.73      3.98 o 
   3  10  12       15.24       14.92      3.19 o 
   4  10  12       13.98       10.88      1.94 o 
   5  10  12        0.43        4.24      4.32 o 
   6  10  12        3.75       -2.64      4.21 o 
  -4  11  12       76.40      111.96      7.86 o 
  -3  11  12       12.94       18.47      2.80 o 
  -2  11  12       19.07       17.54      2.73 o 
  -1  11  12       14.79       12.33      2.26 o 
   0  11  12      159.10      172.72      5.46 o 
   1  11  12       11.97       20.47      2.37 o 
   2  11  12        9.02        7.94     10.44 o 
   3  11  12        0.02       -1.58      2.28 o 
   4  11  12        4.87        3.66      1.72 o 
   5  11  12       27.77       25.26      6.82 o 
   6  11  12        0.01       -1.46      4.82 o 
  -3  12  12       37.96       38.97      4.20 o 
  -2  12  12       82.12       84.05      4.67 o 
  -1  12  12        8.59        6.08      2.69 o 
   0  12  12       68.80       74.59      4.30 o 
   1  12  12        8.00        3.29      2.03 o 
   2  12  12        8.40       11.06      3.84 o 
   3  12  12        3.55        4.89      3.07 o 
   4  12  12        1.18        2.41      4.93 o 
   5  12  12        7.52       -2.90      5.11 o 
  -2  13  12       60.25       75.50      4.68 o 
  -1  13  12       22.67       29.04      3.31 o 
   0  13  12        1.01       -0.45      2.23 o 
   1  13  12      149.01      167.36      7.78 o 
   2  13  12        0.00        2.37      3.26 o 
   3  13  12       17.62       24.79      5.95 o 
   4  13  12       23.91       13.56      8.45 o 
   1  14  12       83.10       91.34      7.31 o 
  -1 -10  13        0.27       -2.98      2.98 o 
   0 -10  13       22.45       24.96      4.59 o 
   1 -10  13       29.12       41.26      5.70 o 
  -4  -9  13        0.61        5.27      5.26 o 
  -3  -9  13       24.36       24.44      3.63 o 
  -2  -9  13        0.10        0.59      2.47 o 
  -1  -9  13       12.92       12.00      4.10 o 
   0  -9  13      109.26      117.65     10.11 o 
   1  -9  13        1.15        1.74      3.33 o 
   2  -9  13       19.74       32.93      6.24 o 
   3  -9  13        4.60        1.20      3.24 o 
  -5  -8  13       17.38       21.57      6.24 o 
  -4  -8  13       82.15       71.40      8.81 o 
  -3  -8  13        1.31        0.73      2.25 o 
  -2  -8  13        2.01        2.14      2.30 o 
  -1  -8  13       75.99       77.27      5.20 o 
   0  -8  13       57.73       48.80      4.92 o 
   1  -8  13       20.03       18.38      7.48 o 
   2  -8  13        0.20        0.55      3.82 o 
   3  -8  13       17.14       14.88      3.74 o 
   4  -8  13        1.34       -0.70      6.96 o 
  -5  -7  13       12.27       15.60      5.90 o 
  -4  -7  13      307.56      281.06     14.49 o 
  -3  -7  13       19.24       18.38      3.02 o 
  -2  -7  13        0.20        4.23      2.34 o 
  -1  -7  13       49.62       53.01      4.18 o 
   0  -7  13       44.24       42.95      5.11 o 
   1  -7  13        7.22        9.78      3.37 o 
   2  -7  13       17.03       18.51      3.83 o 
   3  -7  13       14.38       12.57      3.38 o 
   4  -7  13       26.27       32.18      4.66 o 
   5  -7  13        7.84       19.06      7.92 o 
  -6  -6  13        0.21        5.34      7.14 o 
  -5  -6  13      173.07      161.05     24.36 o 
  -4  -6  13      184.17      172.98     20.85 o 
  -3  -6  13       24.55       24.10      3.20 o 
  -2  -6  13        1.97        1.81      1.99 o 
  -1  -6  13       20.34       17.36      2.12 o 
   0  -6  13        5.23        1.88      2.48 o 
   1  -6  13      411.21      403.04     10.10 o 
   2  -6  13       74.29       66.80      4.36 o 
   3  -6  13        3.02        3.87      2.33 o 
   4  -6  13        0.08        0.85      2.62 o 
   5  -6  13        4.04        2.25      3.34 o 
  -6  -5  13        0.51        3.63      4.41 o 
  -5  -5  13        1.46        3.14      4.26 o 
  -4  -5  13      309.31      311.92     14.70 o 
  -3  -5  13       87.51       92.83      4.98 o 
  -2  -5  13      140.60      148.60      6.19 o 
  -1  -5  13        8.12        6.25      1.48 o 
   0  -5  13       50.76       53.38      3.10 o 
   1  -5  13       21.05       19.23      2.45 o 
   2  -5  13        0.08        0.90      1.71 o 
   3  -5  13      218.91      204.07      6.09 o 
   4  -5  13       21.62       16.61      2.89 o 
   5  -5  13        4.37        3.23      3.17 o 
   6  -5  13        0.05       -1.06      2.94 o 
  -7  -4  13       14.61       14.41      8.55 o 
  -6  -4  13        3.73        5.05      4.63 o 
  -5  -4  13       34.77       30.08      6.06 o 
  -4  -4  13      109.06      101.85     10.43 o 
  -3  -4  13        0.77       -1.66      2.41 o 
  -2  -4  13        4.67        3.57      1.88 o 
  -1  -4  13        3.66        3.66      1.17 o 
   0  -4  13       28.77       27.18      2.19 o 
   1  -4  13        0.20        0.85      1.72 o 
   2  -4  13     1425.12     1331.08     17.62 o 
   3  -4  13      100.75       88.59      4.24 o 
   4  -4  13        0.00       -0.27      1.81 o 
   5  -4  13        0.35       -1.99      4.54 o 
   6  -4  13        4.77        9.09      3.55 o 
  -7  -3  13       10.58       11.34      6.29 o 
  -6  -3  13       12.36       19.10      5.94 o 
  -5  -3  13       15.95       14.40      4.66 o 
  -4  -3  13        0.38       -2.43      2.55 o 
  -3  -3  13       27.94       32.00      2.76 o 
  -2  -3  13        8.13        9.69      3.16 o 
  -1  -3  13      931.64      951.63     11.14 o 
   0  -3  13        4.86        3.19      1.42 o 
   1  -3  13        6.99        7.99      1.76 o 
   2  -3  13       55.63       52.15      3.16 o 
   3  -3  13       32.43       30.25      2.67 o 
   4  -3  13       43.77       42.50      5.00 o 
   5  -3  13        0.75       -2.29      2.29 o 
   6  -3  13        4.65        5.08      5.86 o 
   7  -3  13       68.86       90.10     13.16 o 
  -7  -2  13       15.76       35.10     11.42 o 
  -6  -2  13        1.79        4.45      3.59 o 
  -5  -2  13        4.97        4.16      3.04 o 
  -4  -2  13      146.47      154.29      7.62 o 
  -3  -2  13        8.60       10.37      1.96 o 
  -2  -2  13      139.41      141.24      3.36 o 
  -1  -2  13       19.88       17.91      1.64 o 
   0  -2  13        2.45        1.72      1.33 o 
   1  -2  13        3.54        2.85      1.31 o 
   2  -2  13        4.12        6.98      1.67 o 
   3  -2  13      627.01      627.67     10.21 o 
   4  -2  13        9.53        6.20      2.70 o 
   5  -2  13        5.70        9.58      2.87 o 
   6  -2  13        0.00       -1.77      4.48 o 
   7  -2  13       52.05       62.24     11.44 o 
  -7  -1  13       17.28       20.67      6.17 o 
  -6  -1  13       82.64       84.59      8.72 o 
  -5  -1  13       26.11       23.36      5.16 o 
  -4  -1  13      101.61      105.83      6.84 o 
  -3  -1  13       84.42       95.76      4.13 o 
  -2  -1  13        0.37        0.60      0.98 o 
  -1  -1  13       24.22       23.22      1.47 o 
   0  -1  13     1155.76     1115.34     12.54 o 
   1  -1  13       78.17       77.92      2.86 o 
   2  -1  13       67.84       66.12      3.23 o 
   3  -1  13      169.46      150.50      3.98 o 
   4  -1  13      480.82      480.21     13.82 o 
   5  -1  13       24.55       25.16      3.44 o 
   6  -1  13       79.19       77.25     10.98 o 
   7  -1  13        8.95        2.84      5.40 o 
  -7   0  13      626.87      639.13     22.88 o 
  -6   0  13       32.39       33.25      6.53 o 
  -5   0  13        6.78        9.39      4.23 o 
  -4   0  13        9.92        9.74      1.66 o 
  -3   0  13       42.80       58.99      2.90 o 
  -2   0  13        0.05       -0.67      1.18 o 
  -1   0  13       88.99       97.50      2.79 o 
   0   0  13     1496.42     1516.95     21.18 o 
   1   0  13       41.98       38.06      2.26 o 
   2   0  13        0.00       -0.04      0.92 o 
   3   0  13      921.29      954.72     17.81 o 
   4   0  13       12.90       15.11      3.73 o 
   5   0  13        1.97        4.73      2.92 o 
   6   0  13       13.44       13.91      5.68 o 
   7   0  13       68.85       82.71     12.09 o 
   8   0  13        9.77        6.21      4.43 o 
  -7   1  13        8.07        7.66     13.51 o 
  -6   1  13       61.10       55.22      7.55 o 
  -5   1  13       12.76       13.40      4.56 o 
  -4   1  13       12.66       12.59      4.47 o 
  -3   1  13        8.80        7.75      3.89 o 
  -2   1  13        0.70        1.01      1.44 o 
  -1   1  13        7.09        5.46      1.22 o 
   0   1  13       18.54       25.39      1.92 o 
   1   1  13       24.62       21.52      1.84 o 
   2   1  13        3.57        1.27      1.18 o 
   3   1  13       38.65       44.74      2.83 o 
   4   1  13       73.47       77.74      6.59 o 
   5   1  13       59.63       55.00      4.89 o 
   6   1  13        0.26       -2.88      2.88 o 
   7   1  13       21.28        9.14      8.08 o 
   8   1  13       21.32       21.19      7.24 o 
  -7   2  13      120.60      112.62     11.54 o 
  -6   2  13       85.47       99.22     15.65 o 
  -5   2  13        9.36       10.23      9.00 o 
  -4   2  13        3.87        3.31      1.73 o 
  -3   2  13      211.24      214.76      7.01 o 
  -2   2  13       28.88       24.62      1.54 o 
  -1   2  13       50.14       49.41      2.37 o 
   0   2  13      367.26      414.52      6.01 o 
   1   2  13       15.70       16.97      2.02 o 
   2   2  13       26.52       32.06      2.01 o 
   3   2  13        5.99        7.30      2.11 o 
   4   2  13      475.35      393.98      9.67 o 
   5   2  13        8.94        4.19      4.46 o 
   6   2  13       15.54       13.94      4.28 o 
   7   2  13       86.86       91.31      9.05 o 
   8   2  13        0.38        0.09      4.00 o 
  -7   3  13        2.46       -4.47     13.55 o 
  -6   3  13       89.81       86.52     16.09 o 
  -5   3  13      545.44      526.30     19.74 o 
  -4   3  13       20.94       14.91      2.57 o 
  -3   3  13        3.93        5.89      2.04 o 
  -2   3  13        0.72        1.04      0.88 o 
  -1   3  13      292.99      257.42      5.37 o 
   0   3  13        0.87        2.63      0.90 o 
   1   3  13     1201.58     1235.40     14.85 o 
   2   3  13      125.11      125.46      3.37 o 
   3   3  13       36.61       40.90      4.39 o 
   4   3  13      910.38      850.43     16.19 o 
   5   3  13      149.24      121.32      9.03 o 
   6   3  13        0.08       -0.51      3.00 o 
   7   3  13        1.11       -1.72      3.59 o 
   8   3  13       77.53       76.89      9.07 o 
  -7   4  13        0.36      -10.14     12.25 o 
  -6   4  13        0.31        4.25      4.67 o 
  -5   4  13       79.80       72.72      4.03 o 
  -4   4  13       18.72       17.33      2.78 o 
  -3   4  13       43.70       38.44      4.49 o 
  -2   4  13       76.43       74.96      2.64 o 
  -1   4  13      116.88      110.08      3.41 o 
   0   4  13      259.88      254.01      4.00 o 
   1   4  13      330.86      341.22      5.40 o 
   2   4  13      197.37      203.96      4.29 o 
   3   4  13       98.37       96.35      4.11 o 
   4   4  13       41.69       30.80      2.50 o 
   5   4  13      104.41       79.91      7.38 o 
   6   4  13        0.77        2.53      3.19 o 
   7   4  13        7.75        8.28      4.48 o 
   8   4  13        0.44       -3.67      3.67 o 
  -7   5  13        0.16        0.60      5.11 o 
  -6   5  13        5.80        5.86      5.06 o 
  -5   5  13      175.84      165.34      6.48 o 
  -4   5  13        2.73        1.26      3.17 o 
  -3   5  13       16.82        8.92      2.69 o 
  -2   5  13      103.01      104.05      3.11 o 
  -1   5  13        0.04       -0.12      0.86 o 
   0   5  13      963.37      945.23      9.73 o 
   1   5  13      369.55      357.42      5.69 o 
   2   5  13      983.24      922.48     12.99 o 
   3   5  13        7.09       10.14      1.91 o 
   4   5  13      110.68       99.83      3.98 o 
   5   5  13      101.71       86.65      7.74 o 
   6   5  13       12.40       12.84      4.41 o 
   7   5  13      108.32      123.59     10.34 o 
   8   5  13       23.58       32.36      6.95 o 
  -6   6  13        1.93        0.15      4.59 o 
  -5   6  13        0.27       -3.43      4.22 o 
  -4   6  13       13.70        7.70      6.56 o 
  -3   6  13       38.55       32.73      2.57 o 
  -2   6  13        2.75        5.37      1.37 o 
  -1   6  13     1025.74      973.45     10.72 o 
   0   6  13       67.93       68.67      3.06 o 
   1   6  13      665.36      654.18      7.96 o 
   2   6  13       61.15       47.09      3.27 o 
   3   6  13      114.58       99.76      4.47 o 
   4   6  13      126.32      108.41      4.65 o 
   5   6  13        0.11        0.56      3.12 o 
   6   6  13       35.74       33.33      5.81 o 
   7   6  13       92.37      111.57      9.90 o 
   8   6  13      138.21      135.56     17.91 o 
  -6   7  13       91.26       98.32     11.25 o 
  -5   7  13       20.30       13.87      3.66 o 
  -4   7  13        5.87        3.11      3.37 o 
  -3   7  13      181.28      164.03      4.52 o 
  -2   7  13       20.14       15.57      1.76 o 
  -1   7  13       11.48       11.50      1.76 o 
   0   7  13      813.62      784.88      9.89 o 
   1   7  13      214.76      208.58      4.37 o 
   2   7  13       12.14       12.09      1.50 o 
   3   7  13      543.42      532.86     10.79 o 
   4   7  13      100.45       89.62      3.80 o 
   5   7  13        1.90        0.49      2.45 o 
   6   7  13       32.12       21.36      7.55 o 
   7   7  13       34.27       39.50     10.10 o 
  -6   8  13       22.21       23.20      3.47 o 
  -5   8  13        2.85        0.76      4.32 o 
  -4   8  13        2.21       -1.68      2.30 o 
  -3   8  13       45.63       34.28      2.44 o 
  -2   8  13       18.34       11.50      1.88 o 
  -1   8  13        0.06        0.81      1.28 o 
   0   8  13      121.56      113.35      3.45 o 
   1   8  13       77.88       76.51      3.11 o 
   2   8  13        4.25        1.92      1.22 o 
   3   8  13       83.92       85.75      4.45 o 
   4   8  13      239.59      220.64      9.31 o 
   5   8  13       71.30       65.34      7.62 o 
   6   8  13       16.12       17.89      7.75 o 
   7   8  13        0.15        3.41      6.66 o 
  -5   9  13        0.06        1.00      2.99 o 
  -4   9  13       29.23       40.52      7.29 o 
  -3   9  13      133.00      107.15      5.47 o 
  -2   9  13        0.72        0.50      1.58 o 
  -1   9  13       58.02       62.27      3.05 o 
   0   9  13       21.54       23.45      2.57 o 
   1   9  13        3.92        4.96      1.50 o 
   2   9  13      104.52      111.94      5.26 o 
   3   9  13       13.05       13.33      3.67 o 
   4   9  13       14.28       11.35      2.17 o 
   5   9  13        0.93        2.83      3.71 o 
   6   9  13       12.04       14.40      5.34 o 
   7   9  13        5.61        7.79      7.29 o 
  -4  10  13       47.31       55.25      5.64 o 
  -3  10  13        5.25        3.88      1.98 o 
  -2  10  13       17.81       18.67      2.40 o 
  -1  10  13        3.79        1.46      1.54 o 
   0  10  13        0.12        1.16      1.71 o 
   1  10  13      422.04      424.33      8.18 o 
   2  10  13       33.64       34.29      3.59 o 
   3  10  13       86.19       84.42      6.12 o 
   4  10  13        1.79        1.40      1.78 o 
   5  10  13        0.05        4.93      4.42 o 
   6  10  13       11.08        5.58      4.75 o 
  -4  11  13        1.80        4.45      4.83 o 
  -3  11  13       51.60       52.82      3.70 o 
  -2  11  13        5.07        5.85      2.86 o 
  -1  11  13       25.99       18.26      2.43 o 
   0  11  13      120.91      120.07      6.63 o 
   1  11  13       45.08       45.79      3.18 o 
   2  11  13       19.53       17.41      3.38 o 
   3  11  13       42.26       53.68      5.15 o 
   4  11  13      302.85      313.99      8.69 o 
   5  11  13       37.53       35.92      7.50 o 
   6  11  13        0.09       -0.42      5.03 o 
  -3  12  13       34.93       37.62      4.15 o 
  -2  12  13      149.22      175.60      6.17 o 
  -1  12  13       17.39       21.48      2.90 o 
   0  12  13        0.01        1.11      2.10 o 
   1  12  13       57.22       56.62      3.61 o 
   2  12  13        0.59        2.19      3.22 o 
   3  12  13       50.34       51.58      5.96 o 
   4  12  13       28.28       30.38      3.22 o 
   5  12  13      117.51      117.19     12.18 o 
  -1  13  13       56.21       73.76      5.64 o 
   0  13  13       13.56       17.53      2.87 o 
   1  13  13        3.98        5.08      2.16 o 
   2  13  13      118.45      113.25      8.90 o 
   3  13  13        4.76        0.35      7.87 o 
   4  13  13       56.27       47.85     11.38 o 
  -1 -10  14        6.70        3.84      7.33 o 
   0 -10  14       10.34       11.00      7.46 o 
  -3  -9  14        9.31        8.31      2.85 o 
  -2  -9  14        5.61        5.43      3.24 o 
  -1  -9  14       17.14       17.39      4.47 o 
   0  -9  14        5.31        5.06      4.82 o 
   1  -9  14        3.63        2.70      3.45 o 
   2  -9  14       68.20       73.06      7.68 o 
  -4  -8  14       45.95       36.53     14.06 o 
  -3  -8  14       19.43       24.33      3.65 o 
  -2  -8  14       14.65       13.18      4.56 o 
  -1  -8  14       30.65       25.79      4.97 o 
   0  -8  14      149.63      158.38      7.75 o 
   1  -8  14       20.27       18.64      3.86 o 
   2  -8  14       62.23       64.12      5.66 o 
   3  -8  14        0.98        4.37      3.30 o 
   4  -8  14       24.54       39.52      7.16 o 
  -5  -7  14        6.96        6.86      4.96 o 
  -4  -7  14      122.96      120.42     11.10 o 
  -3  -7  14       75.07       71.76      5.19 o 
  -2  -7  14        1.24        2.15      2.27 o 
  -1  -7  14      251.76      277.88     10.38 o 
   0  -7  14       44.70       45.59      4.69 o 
   1  -7  14        1.17       -0.60      6.30 o 
   2  -7  14        6.95        4.66      6.54 o 
   3  -7  14        7.15        5.54      3.14 o 
   4  -7  14        7.93        1.22      3.40 o 
  -6  -6  14        0.38        4.77      9.17 o 
  -5  -6  14       47.11       51.52      7.88 o 
  -4  -6  14       24.47       19.29      5.47 o 
  -3  -6  14        0.02        0.11      2.08 o 
  -2  -6  14        5.03        4.02      2.18 o 
  -1  -6  14       27.56       24.16      2.80 o 
   0  -6  14        8.60        7.58      3.02 o 
   1  -6  14      539.18      524.30     11.05 o 
   2  -6  14        0.00        3.12      2.66 o 
   3  -6  14       21.11       17.57      4.36 o 
   4  -6  14       40.10       44.10      7.87 o 
   5  -6  14       13.30       10.27      4.02 o 
  -6  -5  14        0.48        2.45      6.95 o 
  -5  -5  14        7.37        5.50      9.92 o 
  -4  -5  14      241.17      255.33     13.23 o 
  -3  -5  14       37.60       38.44      5.08 o 
  -2  -5  14      252.93      261.02      8.58 o 
  -1  -5  14        0.07        2.29      1.27 o 
   0  -5  14       23.65       24.89      2.39 o 
   1  -5  14       13.90       17.08      2.55 o 
   2  -5  14        0.95        4.44      2.39 o 
   3  -5  14       27.44       30.02      3.14 o 
   4  -5  14        2.42       -0.64      2.29 o 
   5  -5  14        6.32       12.79      4.60 o 
   6  -5  14       72.20       82.75      7.10 o 
  -6  -4  14        1.94        7.09      6.11 o 
  -5  -4  14       58.32       88.98      9.52 o 
  -4  -4  14        2.07        1.42      3.77 o 
  -3  -4  14       19.99       22.41      3.46 o 
  -2  -4  14        1.74       -0.27      1.52 o 
  -1  -4  14       20.04       19.76      1.76 o 
   0  -4  14       31.41       31.95      2.30 o 
   1  -4  14        3.96        3.47      2.21 o 
   2  -4  14       67.31       57.88      3.50 o 
   3  -4  14       38.82       33.95      3.12 o 
   4  -4  14        0.83        4.15      2.12 o 
   5  -4  14        2.62        2.09      2.95 o 
   6  -4  14        4.74        6.40      3.12 o 
  -7  -3  14        0.03        0.83      8.69 o 
  -6  -3  14       11.92       11.30      6.07 o 
  -5  -3  14        0.29       -3.75      3.75 o 
  -4  -3  14        1.51        2.47      2.98 o 
  -3  -3  14       42.03       51.11      4.21 o 
  -2  -3  14        0.76        0.57      2.20 o 
  -1  -3  14      238.45      233.11      4.57 o 
   0  -3  14        3.22        2.44      1.49 o 
   1  -3  14        0.03       -0.72      1.47 o 
   2  -3  14       19.39       13.43      2.17 o 
   3  -3  14      221.72      216.98      5.76 o 
   4  -3  14        9.05       14.05      3.50 o 
   5  -3  14        9.33       10.27      3.35 o 
   6  -3  14        1.85       -0.18      2.52 o 
   7  -3  14       17.43       15.16      7.74 o 
  -7  -2  14        2.74       20.80     10.96 o 
  -6  -2  14        0.46        0.41      5.91 o 
  -5  -2  14       42.21       44.82      9.83 o 
  -4  -2  14       85.09       78.87      6.18 o 
  -3  -2  14       32.36       35.02      2.97 o 
  -2  -2  14        0.51       -0.94      1.05 o 
  -1  -2  14       91.46       94.18      3.08 o 
   0  -2  14       23.87       23.11      2.69 o 
   1  -2  14        9.42       10.29      1.62 o 
   2  -2  14        0.08       -1.29      1.44 o 
   3  -2  14      288.03      290.52      6.40 o 
   4  -2  14       64.95       54.62      5.36 o 
   5  -2  14       40.30       30.33      4.19 o 
   6  -2  14      158.34      188.37      6.94 o 
   7  -2  14       38.69       53.00     11.06 o 
  -7  -1  14      378.06      418.49     18.39 o 
  -6  -1  14        9.59       16.00      5.20 o 
  -5  -1  14       18.32       16.46      4.75 o 
  -4  -1  14        0.21        3.12      1.42 o 
  -3  -1  14       97.55       87.68      4.56 o 
  -2  -1  14       22.43       22.67      2.33 o 
  -1  -1  14        4.23        4.85      1.10 o 
   0  -1  14       87.34       90.77      3.51 o 
   1  -1  14       76.34       74.93      2.98 o 
   2  -1  14       17.80       17.73      1.83 o 
   3  -1  14      265.62      266.94      5.66 o 
   4  -1  14       81.56       75.14     10.25 o 
   5  -1  14       13.98       12.62      3.03 o 
   6  -1  14      122.05      115.13     13.55 o 
   7  -1  14       59.10       72.96     12.02 o 
  -7   0  14      154.69      174.58     23.34 o 
  -6   0  14       28.16       21.55      6.04 o 
  -5   0  14       11.00       11.54      4.67 o 
  -4   0  14      219.65      230.37      6.66 o 
  -3   0  14        0.35       -0.52      1.67 o 
  -2   0  14        2.01        2.24      1.48 o 
  -1   0  14        6.51        5.26      1.13 o 
   0   0  14        3.29        8.23      1.41 o 
   1   0  14        4.75        4.60      1.31 o 
   2   0  14        8.20        7.22      1.42 o 
   3   0  14     4163.15     3840.00     48.62 o 
   4   0  14       21.86       19.11      2.84 o 
   5   0  14       17.69       19.80      2.88 o 
   6   0  14        0.70        3.03      3.41 o 
   7   0  14        1.07        1.12      4.00 o 
  -7   1  14       17.01        9.65      5.56 o 
  -6   1  14      302.73      282.15     14.44 o 
  -5   1  14       53.34       57.68      7.42 o 
  -4   1  14        0.83        3.36      2.70 o 
  -3   1  14       75.39       76.13      4.22 o 
  -2   1  14        0.15       -0.52      0.94 o 
  -1   1  14        7.23        5.51      1.40 o 
   0   1  14     1257.62     1300.34     14.46 o 
   1   1  14        3.14        2.43      0.94 o 
   2   1  14        1.49        1.49      1.12 o 
   3   1  14        3.33       -0.45      1.27 o 
   4   1  14      350.11      335.32      9.26 o 
   5   1  14       16.13       16.23      2.41 o 
   6   1  14        0.17       -1.04      3.65 o 
   7   1  14      241.55      262.85     16.52 o 
   8   1  14        8.11       16.49      5.78 o 
  -7   2  14      193.14      197.88     14.90 o 
  -6   2  14        0.19       -3.02      4.23 o 
  -5   2  14       11.37        9.49      7.58 o 
  -4   2  14        0.27        1.58      1.64 o 
  -3   2  14       79.82       74.10      4.49 o 
  -2   2  14       18.14       15.61      1.44 o 
  -1   2  14       52.04       56.31      3.09 o 
   0   2  14      700.43      735.85      8.40 o 
   1   2  14        1.11       -0.68      1.46 o 
   2   2  14        5.61        8.88      1.28 o 
   3   2  14        0.96        1.94      1.13 o 
   4   2  14      109.63      139.97      9.69 o 
   5   2  14       36.02       36.17      5.54 o 
   6   2  14        0.57       -3.27      3.62 o 
   7   2  14      127.48      134.88     11.24 o 
   8   2  14        5.59       18.36     10.62 o 
  -7   3  14        4.82        1.54      5.34 o 
  -6   3  14       14.16       13.43      8.96 o 
  -5   3  14        9.58        9.39      5.06 o 
  -4   3  14       18.71       15.70      2.73 o 
  -3   3  14        5.67        5.30      2.70 o 
  -2   3  14       55.25       54.09      2.12 o 
  -1   3  14       85.60       79.58      2.73 o 
   0   3  14       30.92       28.03      1.75 o 
   1   3  14     1271.92     1250.31     15.27 o 
   2   3  14       69.97       59.89      2.74 o 
   3   3  14       11.31       20.98      3.03 o 
   4   3  14      102.15       81.04      4.48 o 
   5   3  14      121.60      112.92      8.92 o 
   6   3  14        5.01        5.45      4.64 o 
   7   3  14        7.39       12.73      5.11 o 
   8   3  14       24.37       36.22      6.79 o 
  -7   4  14       24.88       16.21      6.93 o 
  -6   4  14        0.04       -3.72      3.72 o 
  -5   4  14       56.10       55.76      7.98 o 
  -4   4  14       21.85       22.51      3.22 o 
  -3   4  14       51.71       58.22      3.94 o 
  -2   4  14       76.47       66.75      2.61 o 
  -1   4  14      402.31      414.90      5.87 o 
   0   4  14       60.71       54.84      2.17 o 
   1   4  14        4.12        2.38      1.02 o 
   2   4  14       48.22       46.97      2.71 o 
   3   4  14       18.52       10.68      1.94 o 
   4   4  14        0.08        2.20      1.73 o 
   5   4  14        0.65        0.38      3.03 o 
   6   4  14       15.22       20.01      4.69 o 
   7   4  14        0.22       -1.78      3.68 o 
   8   4  14       41.56       43.50     11.84 o 
  -6   5  14        0.01       -1.52      6.48 o 
  -5   5  14        0.13       -0.80      1.99 o 
  -4   5  14       98.34       96.84      5.68 o 
  -3   5  14      161.01      151.49      4.57 o 
  -2   5  14       10.56        7.74      1.59 o 
  -1   5  14      319.41      312.47      4.84 o 
   0   5  14      718.64      708.53      8.01 o 
   1   5  14        5.21        5.95      1.12 o 
   2   5  14      224.79      194.79      5.91 o 
   3   5  14       57.77       42.83      4.78 o 
   4   5  14      108.81       92.51      4.10 o 
   5   5  14        7.57        8.27      3.56 o 
   6   5  14        0.83        1.90      3.58 o 
   7   5  14       69.44       74.35      8.26 o 
   8   5  14      122.11      144.51     24.79 o 
  -6   6  14       30.15       19.21      9.21 o 
  -5   6  14       36.60       29.42      3.83 o 
  -4   6  14        8.26        9.38      4.31 o 
  -3   6  14        3.22        1.48      1.55 o 
  -2   6  14       67.90       64.99      2.79 o 
  -1   6  14      111.54      111.12      3.18 o 
   0   6  14     1006.44     1000.14     10.53 o 
   1   6  14      248.53      235.09      4.31 o 
   2   6  14       42.15       49.72      2.60 o 
   3   6  14       81.32       80.89      4.22 o 
   4   6  14       14.97       11.68      2.01 o 
   5   6  14        3.94       -0.48      2.96 o 
   6   6  14        3.24        5.70      3.91 o 
   7   6  14      107.46      137.90     11.16 o 
  -6   7  14       52.59       51.26      9.11 o 
  -5   7  14       20.74       19.09      3.58 o 
  -4   7  14      164.05      153.58      7.36 o 
  -3   7  14       88.67       80.62      5.74 o 
  -2   7  14       35.33       39.29      2.37 o 
  -1   7  14        0.92       -0.66      1.19 o 
   0   7  14      988.47      989.56     11.10 o 
   1   7  14      282.08      276.00      5.19 o 
   2   7  14       52.83       57.76      3.09 o 
   3   7  14       43.22       36.35      3.23 o 
   4   7  14        8.59        6.57      1.83 o 
   5   7  14        0.27        0.94      2.56 o 
   6   7  14        1.81        2.90      5.95 o 
   7   7  14       12.27       15.26      6.96 o 
  -5   8  14       13.60       10.47      3.35 o 
  -4   8  14        3.33        3.52      2.70 o 
  -3   8  14      261.39      238.81      6.25 o 
  -2   8  14       38.53       49.43      2.96 o 
  -1   8  14        0.36       -0.25      1.23 o 
   0   8  14        0.14       -0.81      1.29 o 
   1   8  14      141.49      138.76      3.86 o 
   2   8  14        5.77        4.09      1.40 o 
   3   8  14        6.02        6.57      2.12 o 
   4   8  14       83.47       72.34      3.76 o 
   5   8  14        5.47        1.50      3.41 o 
   6   8  14        0.93       -3.60      5.84 o 
   7   8  14       49.76       70.14     13.26 o 
  -5   9  14       45.08       40.33      5.00 o 
  -4   9  14       69.66       71.41      6.16 o 
  -3   9  14        1.85        0.87      1.74 o 
  -2   9  14        7.38        5.86      1.86 o 
  -1   9  14        1.48        0.19      1.45 o 
   0   9  14        0.00       -1.02      1.40 o 
   1   9  14       22.02       21.70      2.09 o 
   2   9  14      143.80      150.68      4.56 o 
   3   9  14      270.38      269.76      9.10 o 
   4   9  14        0.00        0.76      2.18 o 
   5   9  14        1.66       -3.36      3.36 o 
   6   9  14       10.44       22.77      8.74 o 
   7   9  14       15.67       18.81      8.67 o 
  -4  10  14        2.28       -0.98      2.92 o 
  -3  10  14        6.27        4.47      2.33 o 
  -2  10  14       17.07       15.00      2.24 o 
  -1  10  14       51.76       47.12      2.87 o 
   0  10  14      145.10      158.98      5.31 o 
   1  10  14      193.70      217.17      5.72 o 
   2  10  14       63.08       64.14      4.60 o 
   3  10  14        1.68       -1.26      2.29 o 
   4  10  14       32.93       24.73      5.10 o 
   5  10  14        1.26       -1.73      4.11 o 
   6  10  14        0.05        0.85      4.47 o 
  -4  11  14      178.74      209.11     13.53 o 
  -3  11  14       98.06      119.02      5.59 o 
  -2  11  14        2.03        2.41      2.20 o 
  -1  11  14        0.01        0.86      2.16 o 
   0  11  14       97.23       93.42      4.56 o 
   1  11  14      206.16      218.24      5.93 o 
   2  11  14       49.89       44.72      4.56 o 
   3  11  14        0.04       -2.53      2.53 o 
   4  11  14       73.24       60.80      6.62 o 
   5  11  14       22.02       12.25      9.07 o 
  -3  12  14        3.04       -0.35      3.25 o 
  -2  12  14       65.04       76.31      4.62 o 
  -1  12  14        1.70        0.63      2.20 o 
   0  12  14      200.70      224.90      6.91 o 
   1  12  14      206.92      197.86      6.39 o 
   2  12  14        0.05       -1.99      2.51 o 
   3  12  14        2.43       -1.36      2.93 o 
   4  12  14       13.49       11.70      2.59 o 
   5  12  14        0.00       -1.41      5.22 o 
  -1  13  14        6.74       10.28      2.80 o 
   0  13  14       43.29       41.02      3.78 o 
   1  13  14       51.45       55.05      3.70 o 
   2  13  14       10.17        7.31      3.40 o 
   3  13  14        1.10       -0.24      3.11 o 
  -1  -9  15        0.79        2.03      3.40 o 
   0  -9  15        0.02       -1.06      5.29 o 
   1  -9  15        4.45        6.15      3.70 o 
   2  -9  15       60.23       63.07     10.54 o 
  -4  -8  15       34.66       36.00      7.06 o 
  -3  -8  15        7.62        7.33      4.08 o 
  -2  -8  15        0.02        0.47      3.73 o 
  -1  -8  15        8.87        9.30      3.96 o 
   0  -8  15      450.38      471.36     12.93 o 
   1  -8  15        6.32        4.58      3.51 o 
   2  -8  15       38.94       34.90      7.76 o 
   3  -8  15       11.07        9.89      3.77 o 
  -5  -7  15       52.32       43.37     12.97 o 
  -4  -7  15        1.01        6.95      4.67 o 
  -3  -7  15      171.80      170.80     17.50 o 
  -2  -7  15        4.77        4.88      2.54 o 
  -1  -7  15      177.77      182.74     11.33 o 
   0  -7  15        0.22        2.08      3.59 o 
   1  -7  15        0.36       -2.70      2.70 o 
   2  -7  15      146.36      156.14      7.82 o 
   3  -7  15       21.07       15.39      3.68 o 
   4  -7  15        1.92        6.36      4.00 o 
  -5  -6  15       34.93       35.40      7.12 o 
  -4  -6  15       10.97       13.70      5.18 o 
  -3  -6  15        5.14        5.74      2.96 o 
  -2  -6  15       22.88       28.77      4.18 o 
  -1  -6  15        0.07        2.67      2.02 o 
   0  -6  15        6.36        6.08      2.89 o 
   1  -6  15      175.61      178.10      8.47 o 
   2  -6  15      127.16      134.50      7.01 o 
   3  -6  15        6.00        3.13      2.62 o 
   4  -6  15       13.90       15.99      3.36 o 
   5  -6  15        0.17        3.57      6.92 o 
  -6  -5  15        3.53        8.47      6.85 o 
  -5  -5  15        0.09        1.27      4.47 o 
  -4  -5  15       25.79       23.79      8.77 o 
  -3  -5  15        4.11        1.92      4.53 o 
  -2  -5  15      443.51      446.61     11.96 o 
  -1  -5  15        1.47        1.75      1.36 o 
   0  -5  15       36.65       34.36      3.90 o 
   1  -5  15      154.20      161.56      9.02 o 
   2  -5  15        0.08        1.35      2.63 o 
   3  -5  15       19.53       20.30      3.03 o 
   4  -5  15       13.45       20.24      3.26 o 
   5  -5  15        4.25        1.53      5.33 o 
  -6  -4  15        0.55        2.22      4.74 o 
  -5  -4  15        0.52       -0.82      4.47 o 
  -4  -4  15        3.48        7.40      4.20 o 
  -3  -4  15       86.16       87.52      5.13 o 
  -2  -4  15        3.05        2.11      2.12 o 
  -1  -4  15        9.71        8.79      1.46 o 
   0  -4  15        5.33        3.83      1.77 o 
   1  -4  15        3.51        2.17      1.82 o 
   2  -4  15      313.96      310.43      7.95 o 
   3  -4  15      133.12      137.78      7.86 o 
   4  -4  15       13.52       13.50      2.66 o 
   5  -4  15       40.18       34.49      5.25 o 
   6  -4  15       27.78       35.94      4.88 o 
  -6  -3  15        0.23        7.85      5.37 o 
  -5  -3  15       53.01       50.35      7.89 o 
  -4  -3  15        3.68       10.10      3.11 o 
  -3  -3  15        3.97        2.18      1.78 o 
  -2  -3  15        3.65        3.05      1.74 o 
  -1  -3  15       37.96       37.93      2.23 o 
   0  -3  15       26.54       27.96      3.04 o 
   1  -3  15       17.20       18.39      2.37 o 
   2  -3  15      114.21      106.31      4.43 o 
   3  -3  15      320.99      312.79      7.22 o 
   4  -3  15        4.26        5.15      2.00 o 
   5  -3  15      124.38      141.34      8.29 o 
   6  -3  15        0.26        0.09      2.58 o 
  -7  -2  15       28.36       49.70     13.06 o 
  -6  -2  15        0.53        8.36      8.03 o 
  -5  -2  15       24.47       29.24      5.45 o 
  -4  -2  15       44.82       45.67      4.51 o 
  -3  -2  15        1.32        1.52      1.60 o 
  -2  -2  15       52.47       54.58      2.46 o 
  -1  -2  15      736.13      750.07     10.17 o 
   0  -2  15       49.00       45.50      2.88 o 
   1  -2  15        6.40        6.72      1.82 o 
   2  -2  15       60.78       49.75      3.10 o 
   3  -2  15      247.54      238.31      5.87 o 
   4  -2  15       40.14       40.48      5.00 o 
   5  -2  15      133.93      117.02      7.13 o 
   6  -2  15      191.36      218.33      7.99 o 
   7  -2  15        0.09        4.94      6.74 o 
  -7  -1  15        7.50        7.17      5.81 o 
  -6  -1  15        0.16        4.14      4.49 o 
  -5  -1  15        1.03        1.75      5.56 o 
  -4  -1  15       12.82       14.12      3.38 o 
  -3  -1  15       48.52       51.33      4.59 o 
  -2  -1  15       50.21       52.55      3.07 o 
  -1  -1  15      297.14      297.98      5.12 o 
   0  -1  15        0.44        0.01      1.48 o 
   1  -1  15       50.78       55.21      2.76 o 
   2  -1  15        0.16        1.39      1.37 o 
   3  -1  15       71.54       67.11      3.04 o 
   4  -1  15        0.75        1.99      2.37 o 
   5  -1  15        4.23        5.59      2.73 o 
   6  -1  15       34.35       48.17      9.84 o 
   7  -1  15       69.70       76.85     12.71 o 
  -7   0  15      121.03      123.44     11.87 o 
  -6   0  15        9.94        6.74      4.84 o 
  -5   0  15        0.28       -0.51      3.98 o 
  -4   0  15      192.39      198.60      9.25 o 
  -3   0  15       10.03       11.17      3.47 o 
  -2   0  15        2.91        1.88      1.34 o 
  -1   0  15       15.29       18.42      1.52 o 
   0   0  15       58.04       55.42      2.96 o 
   1   0  15        3.14        0.49      2.04 o 
   2   0  15        2.43        2.16      1.35 o 
   3   0  15      112.55      148.78      4.16 o 
   4   0  15       37.15       36.90      3.81 o 
   5   0  15        2.45        1.65      1.94 o 
   6   0  15      307.83      350.87     15.21 o 
   7   0  15        0.24       -0.20      3.92 o 
  -7   1  15        3.33        9.05      5.77 o 
  -6   1  15       11.72        8.86      5.18 o 
  -5   1  15        6.23       -2.48      4.25 o 
  -4   1  15       27.88       31.99      3.23 o 
  -3   1  15       33.76       33.49      3.09 o 
  -2   1  15       11.00        7.41      1.13 o 
  -1   1  15       12.84       13.30      1.40 o 
   0   1  15     1648.28     1648.97     16.38 o 
   1   1  15       27.66       31.41      2.21 o 
   2   1  15       22.68       18.24      1.70 o 
   3   1  15      719.60      728.25     12.14 o 
   4   1  15       13.91       18.31      4.47 o 
   5   1  15        4.80        5.71      2.10 o 
   6   1  15        1.59        2.80      3.57 o 
   7   1  15        1.90        0.84      3.82 o 
  -7   2  15       45.90       57.14      9.38 o 
  -6   2  15       25.90       22.78      6.40 o 
  -5   2  15        6.95        4.36      5.79 o 
  -4   2  15        0.23        0.54      3.14 o 
  -3   2  15      142.50      122.58      5.90 o 
  -2   2  15        0.02       -0.98      0.98 o 
  -1   2  15        6.29        5.45      1.16 o 
   0   2  15       40.55       38.48      1.99 o 
   1   2  15      237.67      236.43      6.48 o 
   2   2  15       62.50       59.60      2.54 o 
   3   2  15       75.90       65.56      3.09 o 
   4   2  15      136.46      130.85      5.88 o 
   5   2  15       21.40       25.40      2.64 o 
   6   2  15        0.26        4.83      3.76 o 
   7   2  15       13.87       13.03      4.98 o 
  -7   3  15        5.85        9.55      7.33 o 
  -6   3  15      114.24      116.02     11.46 o 
  -5   3  15       14.82       15.59      5.62 o 
  -4   3  15        0.00        0.25      1.75 o 
  -3   3  15       52.08       54.27      4.51 o 
  -2   3  15      140.25      125.11      3.35 o 
  -1   3  15       75.52       76.05      2.80 o 
   0   3  15      473.72      480.47      6.17 o 
   1   3  15      224.45      213.25      4.97 o 
   2   3  15       10.58       10.95      1.52 o 
   3   3  15       13.81        5.51      1.88 o 
   4   3  15       89.23       91.66      4.99 o 
   5   3  15        7.85        4.89      4.06 o 
   6   3  15       36.55       35.94      6.08 o 
   7   3  15      181.46      164.85     12.26 o 
   8   3  15        5.17        5.25      4.61 o 
  -6   4  15        4.56       10.04      5.62 o 
  -5   4  15        8.89       11.74      2.42 o 
  -4   4  15        4.39        5.19      2.34 o 
  -3   4  15        3.49        2.87      1.92 o 
  -2   4  15      958.20      914.32     10.11 o 
  -1   4  15      192.05      191.92      4.04 o 
   0   4  15      156.17      160.21      3.37 o 
   1   4  15      238.03      231.66      4.22 o 
   2   4  15        2.62        4.79      1.50 o 
   3   4  15      238.06      190.76      6.99 o 
   4   4  15        9.84        4.60      2.21 o 
   5   4  15       24.75       38.66      5.63 o 
   6   4  15       63.13       71.94      7.73 o 
   7   4  15      191.35      177.52     12.80 o 
   8   4  15       29.57       43.12     10.04 o 
  -6   5  15        1.51       -0.06      4.22 o 
  -5   5  15       20.28       11.01      2.73 o 
  -4   5  15      154.02      144.00     11.21 o 
  -3   5  15      227.52      227.59      5.48 o 
  -2   5  15        0.34        0.04      2.36 o 
  -1   5  15        6.40        3.55      1.11 o 
   0   5  15      340.49      344.36      5.12 o 
   1   5  15       99.42      100.88      3.41 o 
   2   5  15       51.22       60.62      3.18 o 
   3   5  15      108.28       77.98      5.81 o 
   4   5  15       30.23       21.33      2.77 o 
   5   5  15       37.36       38.49      5.89 o 
   6   5  15       16.03       17.37      6.94 o 
   7   5  15       11.38       10.64      4.50 o 
  -6   6  15       17.06        8.25      5.70 o 
  -5   6  15       10.55        9.91      2.91 o 
  -4   6  15        4.06        3.74      2.44 o 
  -3   6  15       56.81       61.24      3.51 o 
  -2   6  15       43.57       42.34      2.41 o 
  -1   6  15        0.34       -0.68      1.19 o 
   0   6  15      937.66      925.53      9.46 o 
   1   6  15       60.15       53.50      2.43 o 
   2   6  15       13.94       11.49      1.48 o 
   3   6  15       69.39       61.22      4.01 o 
   4   6  15      149.25      128.47      4.99 o 
   5   6  15        5.60        9.17      3.90 o 
   6   6  15       12.25       20.62      5.22 o 
   7   6  15       30.70       20.59      5.82 o 
  -6   7  15       23.07        6.61     10.51 o 
  -5   7  15        5.79        5.19      3.87 o 
  -4   7  15       36.97       29.36      4.69 o 
  -3   7  15       59.12       53.30      3.35 o 
  -2   7  15        5.11        6.82      1.98 o 
  -1   7  15       37.13       32.75      2.25 o 
   0   7  15      208.08      217.45      4.37 o 
   1   7  15       25.09       22.39      2.47 o 
   2   7  15      197.81      210.19      4.77 o 
   3   7  15       23.66       17.10      2.63 o 
   4   7  15        0.06       -0.91      2.08 o 
   5   7  15       23.65       15.69      4.71 o 
   6   7  15        0.72        4.39      4.35 o 
   7   7  15        4.60       18.51      7.92 o 
  -5   8  15       52.45       74.17     10.14 o 
  -4   8  15        3.31        3.26      3.02 o 
  -3   8  15       29.68       28.40      2.88 o 
  -2   8  15        8.98       10.03      1.94 o 
  -1   8  15       59.36       60.33      3.02 o 
   0   8  15      238.05      240.47      5.10 o 
   1   8  15       73.18       76.60      3.24 o 
   2   8  15      157.36      157.61      4.17 o 
   3   8  15       45.71       43.80      3.75 o 
   4   8  15        0.21       -1.13      1.62 o 
   5   8  15       11.63        7.88      4.19 o 
   6   8  15       95.24       77.55     12.94 o 
   7   8  15       97.45      123.45     16.95 o 
  -5   9  15       89.02      117.47     11.67 o 
  -4   9  15        6.24        1.52      2.92 o 
  -3   9  15        0.64        2.76      2.10 o 
  -2   9  15       69.46       63.64      3.47 o 
  -1   9  15      314.89      348.86      6.49 o 
   0   9  15       28.44       21.38      2.28 o 
   1   9  15        5.35        4.83      1.61 o 
   2   9  15        4.64        3.66      1.47 o 
   3   9  15      406.17      403.11     20.61 o 
   4   9  15       32.23       29.26      3.36 o 
   5   9  15        6.79        9.76      4.75 o 
   6   9  15       76.42       73.51     13.02 o 
  -4  10  15       49.59       57.81      6.05 o 
  -3  10  15       80.92       84.95      4.67 o 
  -2  10  15       14.27       10.41      2.26 o 
  -1  10  15      139.85      145.86      7.16 o 
   0  10  15      191.17      185.10      7.50 o 
   1  10  15        4.29        2.72      1.81 o 
   2  10  15        3.81        4.72      1.59 o 
   3  10  15        1.52       -0.39      2.37 o 
   4  10  15       81.30       81.36      4.79 o 
   5  10  15        8.50       10.61      6.35 o 
   6  10  15        0.19       11.95      8.28 o 
  -3  11  15       75.32       88.98      5.02 o 
  -2  11  15       22.65       22.31      2.99 o 
  -1  11  15        0.51        1.60      2.20 o 
   0  11  15       22.05       22.12      2.76 o 
   1  11  15       42.74       38.51      3.21 o 
   2  11  15       46.60       58.87      7.89 o 
   3  11  15       14.65       15.22      3.75 o 
   4  11  15       41.90       50.20      4.36 o 
   5  11  15       44.06       38.22     17.52 o 
  -2  12  15       22.12       21.97      3.23 o 
  -1  12  15       10.85        5.44      3.05 o 
   0  12  15       16.35       12.66      2.64 o 
   1  12  15      527.86      574.08     10.50 o 
   2  12  15       20.87       21.31      3.95 o 
   3  12  15        6.38        7.89      3.65 o 
   4  12  15       17.59       16.75      3.17 o 
  -1  13  15        0.00       -2.24      2.39 o 
   0  13  15       26.53       29.60      3.42 o 
   1  13  15        1.23        3.19      2.23 o 
   2  13  15        1.84        0.62      2.96 o 
   3  13  15        2.51       18.58      8.53 o 
  -1  -9  16       13.71       16.87      8.73 o 
   0  -9  16        4.23        1.83      3.65 o 
  -3  -8  16        1.03        2.68      2.84 o 
  -2  -8  16       17.20       16.77      4.09 o 
  -1  -8  16        8.49        0.77      3.43 o 
   0  -8  16       83.88       86.01      8.67 o 
   1  -8  16       30.48       24.36      4.71 o 
   2  -8  16        1.01        1.53      4.99 o 
  -4  -7  16       15.17       11.53      7.90 o 
  -3  -7  16      147.91      132.05      6.76 o 
  -2  -7  16        1.99        1.47      4.51 o 
  -1  -7  16       12.88       15.90      4.26 o 
   0  -7  16       15.47       20.49      5.75 o 
   1  -7  16        0.01       -0.12      2.96 o 
   2  -7  16      137.39      130.47      7.37 o 
   3  -7  16        3.26        2.76      3.15 o 
   4  -7  16        7.44       11.55      5.58 o 
  -5  -6  16       45.60       56.04      8.42 o 
  -4  -6  16        6.19       15.09      5.19 o 
  -3  -6  16        0.39        2.33      2.39 o 
  -2  -6  16        0.84        1.60      2.34 o 
  -1  -6  16       16.14       16.22      2.72 o 
   0  -6  16        1.71        1.41      2.66 o 
   1  -6  16       81.05       85.30      5.98 o 
   2  -6  16       31.50       44.49      4.86 o 
   3  -6  16        1.52        3.37      3.02 o 
   4  -6  16        0.31        2.44      2.94 o 
  -5  -5  16        9.91        7.06      5.09 o 
  -4  -5  16       10.14        9.03      6.14 o 
  -3  -5  16        0.08        0.00      1.89 o 
  -2  -5  16        0.08        2.13      2.12 o 
  -1  -5  16        3.07        5.73      2.12 o 
   0  -5  16        0.82        0.97      2.78 o 
   1  -5  16        1.54       -0.50      2.02 o 
   2  -5  16       52.56       46.33      4.10 o 
   3  -5  16       36.20       35.84      3.53 o 
   4  -5  16       24.59       21.90      4.50 o 
   5  -5  16        0.11        2.32      3.43 o 
  -6  -4  16       10.21       11.46      7.01 o 
  -5  -4  16       21.03       18.54      6.08 o 
  -4  -4  16        2.79        6.36      4.36 o 
  -3  -4  16       57.47       58.57      6.12 o 
  -2  -4  16       10.80       12.43      2.92 o 
  -1  -4  16        4.71        4.04      1.54 o 
   0  -4  16        1.22        5.02      2.30 o 
   1  -4  16      103.96       97.94      4.65 o 
   2  -4  16      145.34      148.00      9.90 o 
   3  -4  16        6.47        5.83      2.44 o 
   4  -4  16       24.80       24.57      3.28 o 
   5  -4  16        2.03       -0.91      6.82 o 
   6  -4  16       99.83      122.89     15.56 o 
  -6  -3  16       16.27       31.41     10.35 o 
  -5  -3  16       17.48       12.65      6.80 o 
  -4  -3  16       10.97       12.01      2.37 o 
  -3  -3  16        2.11        3.54      1.92 o 
  -2  -3  16       99.01       99.96      4.42 o 
  -1  -3  16      107.94      115.23      3.53 o 
   0  -3  16       34.01       36.81      3.51 o 
   1  -3  16       11.62       12.54      2.23 o 
   2  -3  16       12.61       13.67      2.74 o 
   3  -3  16      188.15      194.60      5.80 o 
   4  -3  16       15.60       15.49      3.63 o 
   5  -3  16       43.67       49.99      5.87 o 
   6  -3  16       17.37       16.08      3.84 o 
  -6  -2  16        3.69       18.77      9.32 o 
  -5  -2  16       27.66       21.29      5.32 o 
  -4  -2  16       16.79       17.58      3.44 o 
  -3  -2  16        3.03        2.29      1.90 o 
  -2  -2  16       22.35       20.59      1.88 o 
  -1  -2  16      354.70      353.34      5.70 o 
   0  -2  16       12.63       10.51      2.03 o 
   1  -2  16        6.65        5.96      1.83 o 
   2  -2  16     2657.77     2559.94     39.43 o 
   3  -2  16      104.64      100.78      4.04 o 
   4  -2  16        1.36       -2.04      2.51 o 
   5  -2  16       30.10       30.44      5.35 o 
   6  -2  16       58.60       63.92      8.55 o 
  -6  -1  16       13.29        8.17      5.02 o 
  -5  -1  16        9.14       20.74      5.33 o 
  -4  -1  16        2.24        1.56      2.03 o 
  -3  -1  16       10.92       14.23      2.54 o 
  -2  -1  16        4.40        5.10      1.97 o 
  -1  -1  16     1745.48     1739.87     18.01 o 
   0  -1  16        0.13        0.70      1.45 o 
   1  -1  16       32.63       35.93      3.24 o 
   2  -1  16       30.17       32.02      3.12 o 
   3  -1  16      159.92      155.73      4.26 o 
   4  -1  16        9.63        5.59      3.16 o 
   5  -1  16        5.90        4.99      2.53 o 
   6  -1  16       94.17      115.99      4.89 o 
   7  -1  16       10.70       16.07      5.53 o 
  -6   0  16        0.19        2.06      4.56 o 
  -5   0  16        2.52        6.69      4.27 o 
  -4   0  16      323.90      314.09     11.46 o 
  -3   0  16       12.84        9.45      2.29 o 
  -2   0  16        4.97        5.65      1.57 o 
  -1   0  16      552.24      586.07      7.87 o 
   0   0  16       14.24       10.75      1.93 o 
   1   0  16        9.58        9.51      1.63 o 
   2   0  16        0.28       -1.44      1.44 o 
   3   0  16       10.48       19.99      2.43 o 
   4   0  16        2.10        2.56      2.13 o 
   5   0  16       15.93       13.37      2.85 o 
   6   0  16        0.30        0.21      3.58 o 
   7   0  16        1.19        3.20      4.11 o 
  -7   1  16       99.29      119.90     16.97 o 
  -6   1  16       46.81       48.15     22.29 o 
  -5   1  16        6.76       -0.29      3.76 o 
  -4   1  16        0.00       -1.81      1.81 o 
  -3   1  16       16.54       16.05      3.26 o 
  -2   1  16       46.12       47.30      2.05 o 
  -1   1  16       34.50       37.96      2.12 o 
   0   1  16      389.60      388.92      5.91 o 
   1   1  16       77.59       87.23      3.34 o 
   2   1  16       43.96       49.88      2.92 o 
   3   1  16      750.55      678.56     11.79 o 
   4   1  16      109.65      105.49      5.79 o 
   5   1  16        1.68        0.88      1.96 o 
   6   1  16      203.90      247.87     23.07 o 
   7   1  16       62.99       49.28      7.50 o 
  -6   2  16      118.18      120.18     11.70 o 
  -5   2  16       25.33       13.68      5.19 o 
  -4   2  16       20.70       18.68      3.09 o 
  -3   2  16      228.74      204.03     11.37 o 
  -2   2  16       88.62       90.45      2.86 o 
  -1   2  16      114.30      107.11      3.03 o 
   0   2  16      261.63      268.78      4.47 o 
   1   2  16       42.90       49.49      2.59 o 
   2   2  16       55.58       53.84      2.73 o 
   3   2  16        8.47        1.19      1.51 o 
   4   2  16        9.01        6.42      2.66 o 
   5   2  16        0.87       -0.48      1.76 o 
   6   2  16       56.56       66.35      7.96 o 
   7   2  16       17.44       13.40      8.99 o 
  -6   3  16        1.15        7.83      5.60 o 
  -5   3  16        1.55       -0.86      3.09 o 
  -4   3  16        4.92        6.94      5.61 o 
  -3   3  16        7.49        5.43      2.35 o 
  -2   3  16       53.77       55.51      2.34 o 
  -1   3  16      317.20      336.36      5.35 o 
   0   3  16      196.54      204.05      3.86 o 
   1   3  16       20.62       18.65      1.85 o 
   2   3  16        4.26        5.28      1.47 o 
   3   3  16      184.21      170.58      5.48 o 
   4   3  16       27.77       31.26      4.09 o 
   5   3  16        4.82        2.76      3.30 o 
   6   3  16       98.82      109.65     11.22 o 
   7   3  16      283.43      276.87     14.27 o 
  -6   4  16       23.56       23.79      7.84 o 
  -5   4  16        0.96       -1.31      4.26 o 
  -4   4  16       17.41       11.88      6.72 o 
  -3   4  16        5.80        6.57      2.66 o 
  -2   4  16       19.53       24.91      1.80 o 
  -1   4  16      100.42      100.01      3.08 o 
   0   4  16      221.68      223.99      4.09 o 
   1   4  16        0.01        0.66      1.00 o 
   2   4  16      124.30      116.92      6.86 o 
   3   4  16       87.67       78.84      4.46 o 
   4   4  16        0.19        4.33      3.01 o 
   5   4  16        8.55        4.39      4.74 o 
   6   4  16      137.48      139.85     10.88 o 
   7   4  16      117.75      130.45     11.07 o 
  -6   5  16        0.27       -4.16      4.16 o 
  -5   5  16      128.04      114.98      5.93 o 
  -4   5  16       77.76       72.61      5.60 o 
  -3   5  16        1.68        0.48      1.56 o 
  -2   5  16        0.14        0.17      1.26 o 
  -1   5  16      653.24      652.61      7.81 o 
   0   5  16      517.66      496.03      6.54 o 
   1   5  16      196.53      213.52      4.26 o 
   2   5  16       98.43      103.49      4.74 o 
   3   5  16       52.22       43.83      5.20 o 
   4   5  16       10.27       11.33      2.47 o 
   5   5  16       39.29       37.98      6.08 o 
   6   5  16       37.36       34.61      6.15 o 
   7   5  16       35.22       40.96      7.06 o 
  -6   6  16        9.46        3.86      5.88 o 
  -5   6  16        5.25        1.97      6.17 o 
  -4   6  16      158.02      132.41      7.06 o 
  -3   6  16        0.39       -0.92      1.94 o 
  -2   6  16        5.34        2.82      1.44 o 
  -1   6  16        6.86        6.35      1.33 o 
   0   6  16       28.72       26.13      1.97 o 
   1   6  16      187.91      183.75      4.29 o 
   2   6  16      108.35      108.97      3.28 o 
   3   6  16      322.39      280.08      7.73 o 
   4   6  16      107.53       99.98      5.25 o 
   5   6  16       70.75       92.63      8.51 o 
   6   6  16        8.35       14.60      4.90 o 
   7   6  16       41.28       31.44      6.28 o 
  -5   7  16        4.70        2.43      4.52 o 
  -4   7  16       43.24       36.18      4.57 o 
  -3   7  16       38.28       30.67      3.24 o 
  -2   7  16      105.79      114.76      4.63 o 
  -1   7  16       27.82       32.90      2.24 o 
   0   7  16        0.07       -0.14      1.17 o 
   1   7  16      182.69      187.92      5.37 o 
   2   7  16      483.53      462.44      7.69 o 
   3   7  16       16.92       13.25      3.12 o 
   4   7  16        2.64       -0.10      1.79 o 
   5   7  16       46.84       46.18      6.65 o 
   6   7  16        0.12       -2.03      3.91 o 
   7   7  16       62.86       58.60     11.57 o 
  -5   8  16       14.39       12.23      3.64 o 
  -4   8  16        1.34        1.29      2.67 o 
  -3   8  16       34.57       34.60      2.83 o 
  -2   8  16        0.12       -0.82      1.60 o 
  -1   8  16      394.38      420.39      7.12 o 
   0   8  16      440.57      449.40      7.36 o 
   1   8  16       24.30       29.62      2.30 o 
   2   8  16       48.62       47.08      2.75 o 
   3   8  16       61.97       53.55      4.17 o 
   4   8  16        0.21        1.48      1.87 o 
   5   8  16       17.18       16.50      7.46 o 
   6   8  16       19.25       22.70      8.48 o 
   7   8  16       88.70       60.90     12.60 o 
  -4   9  16        6.54        5.40      3.16 o 
  -3   9  16       16.04       21.05      2.90 o 
  -2   9  16       40.07       33.39      2.79 o 
  -1   9  16        1.65        1.27      1.61 o 
   0   9  16      260.51      270.97      6.09 o 
   1   9  16       24.18       27.74      2.39 o 
   2   9  16       16.15       17.63      2.00 o 
   3   9  16       26.35       22.96      3.76 o 
   4   9  16       33.96       25.83      4.29 o 
   5   9  16        2.56       -2.86      3.53 o 
   6   9  16       12.07        8.87      7.43 o 
  -4  10  16        2.84       -4.30      4.30 o 
  -3  10  16       87.61       93.98      5.96 o 
  -2  10  16       15.41       15.25      2.48 o 
  -1  10  16       45.52       43.91      2.96 o 
   0  10  16      466.30      472.79      8.55 o 
   1  10  16        0.00       -1.60      1.60 o 
   2  10  16       10.22        9.63      1.83 o 
   3  10  16        9.00       10.10      5.82 o 
   4  10  16       61.22       69.17      4.97 o 
   5  10  16       18.70       21.64      6.16 o 
   6  10  16       78.85       98.19     15.26 o 
  -3  11  16        0.54        3.06      2.42 o 
  -2  11  16       24.58       35.69      4.08 o 
  -1  11  16       91.20       95.91      4.86 o 
   0  11  16       59.31       62.66      3.99 o 
   1  11  16        2.61       -0.55      1.89 o 
   2  11  16        0.57       -2.07      2.27 o 
   3  11  16       75.59       87.89      6.66 o 
   4  11  16        4.40        3.34      2.48 o 
   5  11  16       19.99       28.30      7.38 o 
  -2  12  16        1.59        0.68      2.45 o 
  -1  12  16        0.12       -2.42      2.42 o 
   0  12  16        3.77        5.92      2.44 o 
   1  12  16        4.32        3.64      2.16 o 
   2  12  16      110.12      111.13      7.15 o 
   3  12  16        1.45        2.77      3.35 o 
   4  12  16       52.50       51.92      4.50 o 
   0  13  16       70.62       85.13      4.88 o 
   1  13  16        3.17        4.77      2.23 o 
   2  13  16       13.39       12.75      6.79 o 
  -1  -8  17       20.51       25.98      5.36 o 
   0  -8  17        8.75        7.07      3.81 o 
   1  -8  17       11.58       11.73      4.37 o 
   2  -8  17        1.39        3.77      5.12 o 
  -3  -7  17       34.68       26.76      3.90 o 
  -2  -7  17        4.76        0.63      2.53 o 
  -1  -7  17       15.53       19.02      2.85 o 
   0  -7  17       68.21       66.84      5.96 o 
   1  -7  17        3.63        2.84      3.42 o 
   2  -7  17       11.30       14.69      4.02 o 
   3  -7  17       35.87       30.61      4.41 o 
  -4  -6  17        0.38        2.32      9.56 o 
  -3  -6  17       15.47       17.09      3.31 o 
  -2  -6  17        3.59        5.57      3.85 o 
  -1  -6  17        7.81        9.18      3.54 o 
   0  -6  17       66.45       61.94      5.50 o 
   1  -6  17       23.96       26.50      4.09 o 
   2  -6  17       34.33       26.84      5.42 o 
   3  -6  17        4.31        2.80      3.10 o 
   4  -6  17       16.85       14.16      3.63 o 
  -5  -5  17       14.73       19.37      6.52 o 
  -4  -5  17       19.37       24.55      6.43 o 
  -3  -5  17       41.85       45.07      4.46 o 
  -2  -5  17        3.95        7.16      2.65 o 
  -1  -5  17        5.48        6.41      2.31 o 
   0  -5  17        1.57       -0.76      2.63 o 
   1  -5  17       43.42       47.12      4.81 o 
   2  -5  17      128.06      134.83      6.38 o 
   3  -5  17        5.22        6.92      2.77 o 
   4  -5  17       51.74       56.19      4.67 o 
   5  -5  17        2.55       13.99      8.05 o 
  -5  -4  17       12.26       16.61      6.69 o 
  -4  -4  17        7.71        8.05      1.95 o 
  -3  -4  17        0.04        2.35      3.94 o 
  -2  -4  17       66.71       63.97      5.14 o 
  -1  -4  17       11.32        8.78      1.63 o 
   0  -4  17        7.50        6.76      2.86 o 
   1  -4  17      514.90      479.98      9.48 o 
   2  -4  17      140.39      148.16      7.65 o 
   3  -4  17       26.46       31.59      3.32 o 
   4  -4  17      109.57      123.00      5.96 o 
   5  -4  17       81.99      104.45     16.00 o 
  -6  -3  17        7.65       22.03     10.45 o 
  -5  -3  17        2.89        7.25      8.70 o 
  -4  -3  17       21.47       17.67      4.77 o 
  -3  -3  17       20.27       22.56      4.73 o 
  -2  -3  17      715.75      713.69     12.31 o 
  -1  -3  17       19.31       18.39      1.97 o 
   0  -3  17       24.99       26.77      3.00 o 
   1  -3  17        6.85        3.89      1.99 o 
   2  -3  17      168.97      166.54      6.00 o 
   3  -3  17       46.89       51.13      3.62 o 
   4  -3  17        4.55        6.80      2.43 o 
   5  -3  17        6.89       10.19      3.96 o 
   6  -3  17       50.34       53.96      5.76 o 
  -6  -2  17        0.05       -0.22      8.95 o 
  -5  -2  17       33.81       45.86     16.31 o 
  -4  -2  17        0.68        0.44      4.14 o 
  -3  -2  17        0.51        0.81      1.82 o 
  -2  -2  17       16.42       20.62      2.11 o 
  -1  -2  17        5.09        5.32      1.39 o 
   0  -2  17        1.17        1.37      1.67 o 
   1  -2  17       16.18       13.68      2.25 o 
   2  -2  17      977.06      994.77     16.16 o 
   3  -2  17        0.10        1.05      1.72 o 
   4  -2  17        7.87        9.48      2.90 o 
   5  -2  17      115.74      130.66      7.08 o 
   6  -2  17       10.49        7.42      2.88 o 
  -6  -1  17       24.75       22.73      6.62 o 
  -5  -1  17        4.95        7.57     10.15 o 
  -4  -1  17       10.18        9.64      2.28 o 
  -3  -1  17        0.52       -0.23      1.82 o 
  -2  -1  17        0.00       -0.14      1.32 o 
  -1  -1  17      417.39      417.05      6.51 o 
   0  -1  17        0.32       -1.37      1.37 o 
   1  -1  17        2.35        4.65      1.88 o 
   2  -1  17       35.40       40.10      4.33 o 
   3  -1  17      292.51      283.22      6.01 o 
   4  -1  17        7.82        4.36      2.42 o 
   5  -1  17       94.10      101.53      6.12 o 
   6  -1  17       92.16      113.65      5.52 o 
  -6   0  17        0.06       -1.15      4.82 o 
  -5   0  17        4.56       -0.17      3.88 o 
  -4   0  17       64.06       56.36      4.50 o 
  -3   0  17       12.41        9.29      2.44 o 
  -2   0  17       18.91       19.37      2.17 o 
  -1   0  17      307.78      334.95      5.72 o 
   0   0  17       27.59       26.47      2.13 o 
   1   0  17        1.59        2.33      1.62 o 
   2   0  17       94.29      103.11      4.22 o 
   3   0  17      105.09      103.36      3.54 o 
   4   0  17        9.00        6.90      2.81 o 
   5   0  17       12.91       18.52      3.25 o 
   6   0  17       15.79       14.78      6.54 o 
   7   0  17        6.33        6.06      4.78 o 
  -6   1  17        2.38        2.79      5.52 o 
  -5   1  17        3.41        0.17      4.38 o 
  -4   1  17        2.68       -1.21      2.31 o 
  -3   1  17       59.22       52.26      3.57 o 
  -2   1  17        8.55        8.18      1.78 o 
  -1   1  17       45.66       46.89      2.53 o 
   0   1  17       11.43        9.88      1.66 o 
   1   1  17       47.23       49.27      2.73 o 
   2   1  17       37.17       40.85      2.84 o 
   3   1  17        0.00        0.22      1.64 o 
   4   1  17      132.12      133.28      6.46 o 
   5   1  17        0.39       -1.10      2.10 o 
   6   1  17      349.98      351.85     27.24 o 
   7   1  17       24.81       20.53      6.02 o 
  -6   2  17       13.45       11.50      6.17 o 
  -5   2  17       14.68       16.11      5.44 o 
  -4   2  17        0.74        1.65      2.09 o 
  -3   2  17      245.33      228.05      6.57 o 
  -2   2  17      298.61      317.21      6.18 o 
  -1   2  17        0.78        1.77      1.30 o 
   0   2  17       45.43       43.14      2.26 o 
   1   2  17       15.18       14.77      1.84 o 
   2   2  17       24.73       17.37      2.15 o 
   3   2  17       40.76       20.63      2.32 o 
   4   2  17       11.76       13.07      2.76 o 
   5   2  17       11.10       13.46      2.70 o 
   6   2  17        0.02        1.45      3.95 o 
   7   2  17       34.16       34.40      8.09 o 
  -6   3  17       77.91       72.88     10.14 o 
  -5   3  17       59.04       57.94      3.51 o 
  -4   3  17      145.03      149.56      8.20 o 
  -3   3  17        0.00       -1.54      1.88 o 
  -2   3  17      118.50      116.63      3.38 o 
  -1   3  17      169.79      184.11      4.01 o 
   0   3  17      264.05      267.25      4.56 o 
   1   3  17       12.77       12.70      1.82 o 
   2   3  17       42.90       32.46      2.40 o 
   3   3  17      176.15      136.23      4.48 o 
   4   3  17        8.25       10.40      2.64 o 
   5   3  17        0.32        1.26      1.87 o 
   6   3  17       40.35       45.29      7.55 o 
   7   3  17      211.80      218.51     12.86 o 
  -6   4  17       28.58       18.91      6.87 o 
  -5   4  17        6.42        0.43      7.12 o 
  -4   4  17        8.43        3.76      2.37 o 
  -3   4  17      131.20      131.51      5.86 o 
  -2   4  17        2.79        4.54      1.48 o 
  -1   4  17      991.32     1003.23     11.31 o 
   0   4  17        8.59        7.65      1.35 o 
   1   4  17       12.90       14.78      1.48 o 
   2   4  17       49.57       51.93      3.26 o 
   3   4  17        7.38        4.80      2.21 o 
   4   4  17       50.09       58.32      4.61 o 
   5   4  17        6.54        8.54      3.81 o 
   6   4  17      198.13      216.26     12.22 o 
   7   4  17       89.76       84.84     22.86 o 
  -6   5  17        3.54       -9.33     19.86 o 
  -5   5  17       12.29       10.63      2.88 o 
  -4   5  17       46.23       45.09      4.67 o 
  -3   5  17       36.98       29.02      4.16 o 
  -2   5  17       12.23       10.12      1.90 o 
  -1   5  17      686.79      716.00      8.87 o 
   0   5  17      581.60      584.21      8.64 o 
   1   5  17      373.74      391.69      5.65 o 
   2   5  17       77.87       70.04      3.63 o 
   3   5  17       16.70       14.25      2.62 o 
   4   5  17        1.00        1.11      2.11 o 
   5   5  17        9.20        7.19      4.32 o 
   6   5  17       22.40       29.66      6.07 o 
   7   5  17       34.29       31.90      6.89 o 
  -5   6  17        0.12       -1.55      3.01 o 
  -4   6  17      205.01      207.21      8.65 o 
  -3   6  17       23.56       23.30      2.58 o 
  -2   6  17      423.16      433.47      6.95 o 
  -1   6  17       72.31       70.60      2.77 o 
   0   6  17      144.15      146.29      3.56 o 
   1   6  17        2.16        0.75      1.35 o 
   2   6  17       27.09       22.66      1.92 o 
   3   6  17      111.77       92.00      5.60 o 
   4   6  17       11.72        9.90      2.92 o 
   5   6  17        5.81       15.13      4.88 o 
   6   6  17       77.72      102.53      9.81 o 
   7   6  17       74.11       91.69      9.71 o 
  -5   7  17        5.35        1.50      4.79 o 
  -4   7  17       17.67       10.96      3.34 o 
  -3   7  17        3.62        4.22      2.70 o 
  -2   7  17      107.08      116.50      3.92 o 
  -1   7  17      200.44      199.70      4.85 o 
   0   7  17        0.24       -0.45      1.13 o 
   1   7  17       81.24       80.85      3.39 o 
   2   7  17      138.89      136.43      3.79 o 
   3   7  17        2.42        0.62      2.95 o 
   4   7  17       23.54       23.46      3.00 o 
   5   7  17       38.83       53.17      7.24 o 
   6   7  17        0.87        4.11      4.38 o 
   7   7  17       11.92       16.91      8.15 o 
  -5   8  17       29.75       44.83      8.62 o 
  -4   8  17       19.59       11.27      3.59 o 
  -3   8  17       11.40        9.67      2.25 o 
  -2   8  17      175.90      188.80      8.70 o 
  -1   8  17      202.21      202.14      4.92 o 
   0   8  17       91.03       89.23      3.64 o 
   1   8  17       11.97       12.10      1.85 o 
   2   8  17        1.81        4.14      1.59 o 
   3   8  17        5.83        2.18      1.98 o 
   4   8  17        0.72        1.57      2.05 o 
   5   8  17        5.42       -0.39      6.57 o 
   6   8  17        1.96        3.91      6.44 o 
  -4   9  17       62.60       77.53      6.71 o 
  -3   9  17        0.34       -1.91      2.02 o 
  -2   9  17        4.85        5.62      1.99 o 
  -1   9  17        8.27        8.27      1.85 o 
   0   9  17       53.33       48.20      3.11 o 
   1   9  17      135.43      152.07      4.57 o 
   2   9  17        0.00       -0.05      1.50 o 
   3   9  17       22.34       26.94      5.34 o 
   4   9  17       37.02       37.28      6.66 o 
   5   9  17       59.93       60.83      7.99 o 
   6   9  17      180.45      197.50     20.93 o 
  -4  10  17        1.33       -6.42      7.47 o 
  -3  10  17       39.26       48.57      5.08 o 
  -2  10  17        3.23        1.13      2.01 o 
  -1  10  17      113.08      126.04      4.64 o 
   0  10  17      120.24      135.59      4.85 o 
   1  10  17        2.80        2.54      1.89 o 
   2  10  17        2.79        1.27      1.60 o 
   3  10  17        5.12        6.67      3.47 o 
   4  10  17        0.02        0.29      2.34 o 
   5  10  17        0.24        2.04      4.80 o 
  -3  11  17       52.52       61.23      4.44 o 
  -2  11  17        0.72        0.17      2.17 o 
  -1  11  17       18.83       11.99      3.10 o 
   0  11  17       29.70       37.81      3.39 o 
   1  11  17        0.14       -0.90      1.92 o 
   2  11  17        9.16        2.74      2.82 o 
   3  11  17      318.76      368.40     12.24 o 
   4  11  17        0.64       -1.62      3.03 o 
   5  11  17        1.28        0.91      5.50 o 
  -2  12  17        1.06        2.34      2.88 o 
  -1  12  17       23.52       24.04      3.71 o 
   0  12  17       17.78       24.91      4.94 o 
   1  12  17        3.05        4.98      2.29 o 
   2  12  17       67.70       62.64      5.78 o 
   3  12  17        4.78        6.23      3.56 o 
   4  12  17       60.55       60.36      6.29 o 
   1  13  17       80.77       84.92      4.95 o 
   2  13  17        0.21       -4.12      4.12 o 
   0  -8  18       35.60       38.60     12.51 o 
  -3  -7  18       30.76       33.41      6.75 o 
  -2  -7  18       20.07       21.75      5.33 o 
  -1  -7  18        7.26        4.21      3.54 o 
   0  -7  18        1.04       -3.21      3.21 o 
   1  -7  18        5.88       -1.15      3.43 o 
   2  -7  18       11.46        9.08      5.08 o 
  -4  -6  18       23.44       38.61      9.73 o 
  -3  -6  18        3.93        1.18      3.69 o 
  -2  -6  18        3.57        7.87      6.10 o 
  -1  -6  18        0.08        0.42      2.02 o 
   0  -6  18      238.11      245.60      9.26 o 
   1  -6  18       37.63       40.64      4.83 o 
   2  -6  18       56.78       60.77      5.67 o 
   3  -6  18       75.18       90.31      5.97 o 
  -4  -5  18        6.23        5.52      6.28 o 
  -3  -5  18      250.96      273.93      9.53 o 
  -2  -5  18       11.43       15.21      3.85 o 
  -1  -5  18       24.49       18.92      3.03 o 
   0  -5  18        0.95       -2.65      2.65 o 
   1  -5  18       17.34       24.79      4.21 o 
   2  -5  18       95.98       92.44      5.59 o 
   3  -5  18        3.02        6.11      2.76 o 
   4  -5  18        2.59        3.67      3.40 o 
  -5  -4  18       13.59       17.42      9.26 o 
  -4  -4  18        0.68       -0.68      2.91 o 
  -3  -4  18        3.44        0.42      2.45 o 
  -2  -4  18      210.72      206.49      8.63 o 
  -1  -4  18       19.04       23.54      2.63 o 
   0  -4  18        0.21        5.64      3.18 o 
   1  -4  18      238.61      221.69      7.94 o 
   2  -4  18      239.92      244.29      7.50 o 
   3  -4  18       14.82       12.82      2.82 o 
   4  -4  18        2.97       -2.28      2.50 o 
   5  -4  18       86.15       90.41     14.21 o 
  -5  -3  18        2.57       13.49      8.94 o 
  -4  -3  18       22.27       24.18      7.72 o 
  -3  -3  18        9.18        5.13      2.82 o 
  -2  -3  18      556.74      572.97     11.98 o 
  -1  -3  18        0.32       -0.77      1.31 o 
   0  -3  18       30.93       33.69      3.59 o 
   1  -3  18        0.10       -1.17      2.00 o 
   2  -3  18       11.48       12.27      2.98 o 
   3  -3  18        6.10        5.48      2.37 o 
   4  -3  18       84.90       89.49     21.11 o 
   5  -3  18        8.00       15.05      3.68 o 
  -6  -2  18        6.84       25.04     11.76 o 
  -5  -2  18      332.67      316.96     24.45 o 
  -4  -2  18        1.19       -2.45      3.00 o 
  -3  -2  18        8.39        9.26      4.49 o 
  -2  -2  18       50.48       47.53      2.64 o 
  -1  -2  18       19.83       23.48      1.99 o 
   0  -2  18        0.37       -1.38      1.90 o 
   1  -2  18        3.75        6.52      2.16 o 
   2  -2  18      178.23      176.90      6.38 o 
   3  -2  18       19.58       17.80      2.63 o 
   4  -2  18       14.65        9.95      3.06 o 
   5  -2  18      101.09      115.62      9.17 o 
   6  -2  18        5.94        5.66      2.88 o 
  -6  -1  18        3.16        0.74      5.17 o 
  -5  -1  18        9.35        5.01      4.59 o 
  -4  -1  18       61.34       57.51      6.71 o 
  -3  -1  18        0.87        0.74      2.04 o 
  -2  -1  18       17.36       18.47      2.38 o 
  -1  -1  18        3.92        3.71      1.39 o 
   0  -1  18        8.69        8.02      1.98 o 
   1  -1  18        9.05        8.60      2.13 o 
   2  -1  18      842.91      819.18     14.05 o 
   3  -1  18       27.10       26.23      2.45 o 
   4  -1  18       11.27        7.58      2.79 o 
   5  -1  18      447.26      458.68     13.74 o 
   6  -1  18        1.92        1.94      2.43 o 
  -6   0  18        3.93        5.21      5.22 o 
  -5   0  18        0.25       -1.37      4.14 o 
  -4   0  18       91.81       87.74      4.99 o 
  -3   0  18        0.71       -2.17      3.07 o 
  -2   0  18        0.34        0.95      1.54 o 
  -1   0  18       87.10       91.08      3.27 o 
   0   0  18      117.45      118.95      3.87 o 
   1   0  18       23.59       25.85      2.65 o 
   2   0  18      236.21      205.47      5.56 o 
   3   0  18       48.63       45.36      2.67 o 
   4   0  18       13.11       13.12      3.03 o 
   5   0  18        0.00        2.43      3.63 o 
   6   0  18       18.06       15.37     13.79 o 
  -6   1  18        0.74        1.02      5.14 o 
  -5   1  18        2.75        5.52      4.63 o 
  -4   1  18        4.12       -1.38      2.01 o 
  -3   1  18        9.41       12.09      2.10 o 
  -2   1  18       32.44       29.65      2.54 o 
  -1   1  18      782.99      781.87     10.00 o 
   0   1  18        7.60        7.07      1.90 o 
   1   1  18       11.00        7.42      1.70 o 
   2   1  18        4.13        2.71      1.89 o 
   3   1  18       75.52       74.89      4.15 o 
   4   1  18       23.03       16.25      3.10 o 
   5   1  18       29.22       28.73      3.73 o 
   6   1  18      220.41      238.69     16.19 o 
   7   1  18       14.61       16.36      5.94 o 
  -6   2  18        0.31       -1.45      6.84 o 
  -5   2  18        2.30        4.82      4.86 o 
  -4   2  18       20.93       18.51      4.71 o 
  -3   2  18      154.23      153.91      5.60 o 
  -2   2  18      141.26      146.15      3.56 o 
  -1   2  18      160.73      160.17      4.05 o 
   0   2  18       53.35       48.62      2.49 o 
   1   2  18        2.32        0.81      1.44 o 
   2   2  18      126.29      110.88      4.15 o 
   3   2  18       88.53      110.87      6.94 o 
   4   2  18       20.50       25.61      3.58 o 
   5   2  18       37.29       33.17      3.77 o 
   6   2  18      381.64      357.73     16.00 o 
   7   2  18        5.67        9.44      5.44 o 
  -6   3  18        5.29        5.98      5.36 o 
  -5   3  18       58.77       59.12      3.78 o 
  -4   3  18      146.92      143.72      7.03 o 
  -3   3  18        0.73       -2.23      4.43 o 
  -2   3  18       27.33       30.02      2.11 o 
  -1   3  18      156.09      156.66      4.05 o 
   0   3  18      515.87      522.61      6.91 o 
   1   3  18        5.37        4.81      1.38 o 
   2   3  18       37.33       30.09      2.37 o 
   3   3  18       25.91       16.65      2.34 o 
   4   3  18       21.77       19.72      3.32 o 
   5   3  18        4.94        5.57      2.34 o 
   6   3  18       22.40       29.92      6.44 o 
   7   3  18        5.69        8.81     10.02 o 
  -6   4  18       12.43       12.82      8.66 o 
  -5   4  18        7.43       10.42      2.67 o 
  -4   4  18       11.61       12.66      5.63 o 
  -3   4  18      117.80      113.77      5.66 o 
  -2   4  18       37.00       40.85      2.86 o 
  -1   4  18      684.49      710.47      9.53 o 
   0   4  18      236.09      247.27      4.55 o 
   1   4  18      120.49      118.45      3.21 o 
   2   4  18      116.85       99.96      4.40 o 
   3   4  18       82.65       76.57      6.64 o 
   4   4  18       26.63       36.99      5.89 o 
   5   4  18        1.13        2.18      1.99 o 
   6   4  18       28.85       40.05      8.37 o 
   7   4  18       52.35       62.18     14.14 o 
  -5   5  18       11.72        5.96      6.14 o 
  -4   5  18       94.21       92.62      6.46 o 
  -3   5  18      116.36      119.37      5.17 o 
  -2   5  18      224.78      229.64      6.61 o 
  -1   5  18      101.85      113.57      3.54 o 
   0   5  18       11.95       11.02      1.54 o 
   1   5  18      202.10      195.28      4.39 o 
   2   5  18       62.92       44.42      3.36 o 
   3   5  18       11.80        5.94      2.51 o 
   4   5  18       99.71       95.71      6.13 o 
   5   5  18        0.77        0.39      1.65 o 
   6   5  18        6.12        4.12      4.27 o 
   7   5  18      312.11      291.05     15.13 o 
  -5   6  18        5.63        6.25      2.89 o 
  -4   6  18       11.27        5.41      2.81 o 
  -3   6  18       19.01       20.49      3.23 o 
  -2   6  18      384.15      399.37      6.76 o 
  -1   6  18      497.70      497.89      6.90 o 
   0   6  18       30.83       29.32      3.34 o 
   1   6  18      103.73      101.86      3.62 o 
   2   6  18        0.20        0.43      1.33 o 
   3   6  18        1.61       -1.09      1.88 o 
   4   6  18       36.90       50.33      4.46 o 
   5   6  18       46.79       46.85      7.02 o 
   6   6  18      129.50      159.86     12.11 o 
   7   6  18       63.90       62.05     10.48 o 
  -5   7  18       15.04       12.85      4.83 o 
  -4   7  18        1.75       -3.08      4.42 o 
  -3   7  18       99.33       95.00      4.73 o 
  -2   7  18       62.91       66.74      3.23 o 
  -1   7  18        0.04       -0.72      1.36 o 
   0   7  18        6.05        4.13      1.43 o 
   1   7  18        0.06       -0.68      1.40 o 
   2   7  18        0.01       -1.29      1.50 o 
   3   7  18       32.10       23.12      3.19 o 
   4   7  18       31.74       38.15      6.03 o 
   5   7  18       76.36       91.39      9.06 o 
   6   7  18       27.79       30.24      6.69 o 
  -4   8  18       56.61       55.54      7.30 o 
  -3   8  18       10.69       13.43      3.18 o 
  -2   8  18       37.20       37.00      2.89 o 
  -1   8  18      218.12      244.68      6.43 o 
   0   8  18        1.72       -1.54      1.54 o 
   1   8  18        2.05       -0.89      1.49 o 
   2   8  18        5.49        4.86      1.77 o 
   3   8  18       45.13       50.35      4.24 o 
   4   8  18       16.32       17.86      2.94 o 
   5   8  18      193.77      187.05     11.88 o 
   6   8  18        3.75       10.08      6.91 o 
  -4   9  18        2.02        5.03      6.29 o 
  -3   9  18        9.82       10.59      3.22 o 
  -2   9  18       27.58       24.68      2.71 o 
  -1   9  18       32.55       36.04      2.94 o 
   0   9  18        1.52        2.60      2.02 o 
   1   9  18       80.89       93.63      4.17 o 
   2   9  18        4.11       -0.69      1.54 o 
   3   9  18        4.54        5.27      2.51 o 
   4   9  18       44.51       52.18      4.68 o 
   5   9  18       29.28       29.30      9.84 o 
   6   9  18      102.14      145.99     18.57 o 
  -3  10  18       15.09       11.73      2.95 o 
  -2  10  18        2.60        5.01      2.16 o 
  -1  10  18        6.86        4.16      2.11 o 
   0  10  18      110.04      120.72      5.23 o 
   1  10  18       24.89       28.02      2.65 o 
   2  10  18        1.76        2.18      1.94 o 
   3  10  18       20.46       21.45      4.81 o 
   4  10  18        0.18       -2.69      3.72 o 
   5  10  18        6.35       10.22      8.54 o 
  -2  11  18        9.97       11.96      2.62 o 
  -1  11  18      122.81      130.25      6.32 o 
   0  11  18       50.74       59.44      4.02 o 
   1  11  18        7.28        9.78      2.40 o 
   2  11  18        3.42        6.37      3.15 o 
   3  11  18       34.48       35.72      5.22 o 
   4  11  18        4.57        6.81      2.94 o 
  -1  12  18      107.14      117.39      6.26 o 
   0  12  18      126.19      107.84      5.31 o 
   1  12  18        0.78        2.13      2.21 o 
   2  12  18        1.65       -1.93      2.80 o 
   3  12  18       36.55       38.02     10.28 o 
  -1  -7  19        4.08       -1.39      7.65 o 
   0  -7  19       11.37       10.76      3.98 o 
   1  -7  19       62.61       77.75      6.53 o 
  -3  -6  19        0.62        3.67      5.84 o 
  -2  -6  19        0.86       -0.26      2.84 o 
  -1  -6  19        1.32        0.51      2.11 o 
   0  -6  19       95.05       93.50      6.68 o 
   1  -6  19       11.92       12.95      5.19 o 
   2  -6  19        2.07        2.84      3.33 o 
   3  -6  19       10.12       12.70      3.68 o 
  -4  -5  19       11.20       12.95      6.13 o 
  -3  -5  19      357.19      409.94     12.24 o 
  -2  -5  19       16.48       22.37      3.95 o 
  -1  -5  19       16.43       12.95      2.56 o 
   0  -5  19        0.52        0.06      2.85 o 
   1  -5  19       33.38       34.31      4.65 o 
   2  -5  19       38.95       28.23      4.33 o 
   3  -5  19        6.92        9.21      3.02 o 
   4  -5  19        0.39        1.86      3.70 o 
  -4  -4  19        5.76        8.62      6.71 o 
  -3  -4  19       14.84        7.89      3.37 o 
  -2  -4  19       57.62       51.50      7.99 o 
  -1  -4  19        4.46        3.61      2.29 o 
   0  -4  19       13.27       10.95      3.03 o 
   1  -4  19      739.99      722.82     14.03 o 
   2  -4  19      137.14      133.81      6.49 o 
   3  -4  19        5.32        5.96      2.81 o 
   4  -4  19        2.31        6.80      4.30 o 
  -5  -3  19        3.74       19.34     10.55 o 
  -4  -3  19        7.59        7.81      5.71 o 
  -3  -3  19        1.78        2.67      3.13 o 
  -2  -3  19        2.86        8.66      3.03 o 
  -1  -3  19        3.04        1.66      1.46 o 
   0  -3  19       30.81       31.40      3.65 o 
   1  -3  19       31.45       30.30      3.15 o 
   2  -3  19       95.91      100.72      5.46 o 
   3  -3  19        0.68        4.58      2.45 o 
   4  -3  19      205.47      208.15     10.89 o 
   5  -3  19       85.00       99.73      8.40 o 
  -5  -2  19        0.11        6.67     10.45 o 
  -4  -2  19        2.45        5.85      2.30 o 
  -3  -2  19        0.91        1.37      2.25 o 
  -2  -2  19      408.70      430.09     10.34 o 
  -1  -2  19        9.02        5.99      1.61 o 
   0  -2  19        4.02       -0.40      3.02 o 
   1  -2  19        0.54        3.45      2.40 o 
   2  -2  19        1.29        1.34      2.25 o 
   3  -2  19        6.83        4.40      2.28 o 
   4  -2  19        6.64        6.04      3.93 o 
   5  -2  19        9.12        5.81      3.17 o 
  -5  -1  19        6.13        4.26      5.05 o 
  -4  -1  19        2.41        0.15      2.95 o 
  -3  -1  19        2.84       -0.22      2.11 o 
  -2  -1  19      111.45      103.84      3.98 o 
  -1  -1  19        2.11        1.64      1.42 o 
   0  -1  19       22.63       22.89      2.44 o 
   1  -1  19       23.09       25.84      2.83 o 
   2  -1  19      251.92      234.77      6.92 o 
   3  -1  19       40.98       42.07      3.15 o 
   4  -1  19        1.37        0.49      2.46 o 
   5  -1  19      154.70      160.23      8.09 o 
   6  -1  19       69.14       69.51      5.31 o 
  -6   0  19       17.89       21.25      6.51 o 
  -5   0  19        8.25       10.47      5.36 o 
  -4   0  19        0.86       -2.77      3.47 o 
  -3   0  19       36.91       29.75      5.56 o 
  -2   0  19       19.24       19.19      2.23 o 
  -1   0  19       32.64       31.19      2.65 o 
   0   0  19       20.14       21.74      2.10 o 
   1   0  19       17.85       17.74      2.79 o 
   2   0  19        1.44       -1.20      2.11 o 
   3   0  19       20.46       20.81      2.16 o 
   4   0  19        0.15        1.33      2.58 o 
   5   0  19      188.43      215.24     20.37 o 
   6   0  19       25.51       21.59      4.28 o 
  -6   1  19        7.43        0.83      7.41 o 
  -5   1  19        1.81       -0.01      7.88 o 
  -4   1  19        4.74        4.43      2.49 o 
  -3   1  19       38.54       36.89      3.50 o 
  -2   1  19       71.08       81.23      3.82 o 
  -1   1  19      387.13      371.74      6.33 o 
   0   1  19       10.19        9.31      1.54 o 
   1   1  19        1.40       -0.57      1.67 o 
   2   1  19      245.83      237.80      7.97 o 
   3   1  19       17.17       14.91      2.56 o 
   4   1  19        1.53        0.30      2.26 o 
   5   1  19       60.67       67.08      5.36 o 
   6   1  19       18.20       18.21      5.75 o 
  -6   2  19        5.71        5.83      6.12 o 
  -5   2  19        1.79        6.75      5.05 o 
  -4   2  19      228.42      211.93      8.17 o 
  -3   2  19       19.01       15.58      3.00 o 
  -2   2  19       74.06       75.75      3.59 o 
  -1   2  19        5.13        2.05      2.27 o 
   0   2  19       40.32       42.16      2.41 o 
   1   2  19      111.69      110.26      4.42 o 
   2   2  19       28.37       29.14      2.64 o 
   3   2  19       32.82       47.60      6.03 o 
   4   2  19        0.11       -1.26      2.00 o 
   5   2  19      137.26      139.01      6.78 o 
   6   2  19        7.81        7.51      4.91 o 
  -6   3  19       25.53       10.74      6.63 o 
  -5   3  19       16.79       17.73      8.41 o 
  -4   3  19       16.83        9.13      4.22 o 
  -3   3  19       10.86       11.69      2.95 o 
  -2   3  19      403.88      426.72      6.75 o 
  -1   3  19      650.54      656.48      9.13 o 
   0   3  19      213.41      207.70      4.25 o 
   1   3  19       45.79       49.51      2.57 o 
   2   3  19       15.06       13.49      2.08 o 
   3   3  19       37.48       40.65      3.41 o 
   4   3  19       46.48       48.39      4.66 o 
   5   3  19       26.27       23.82      3.46 o 
   6   3  19      439.41      455.05     18.29 o 
   7   3  19        0.13       -2.41      4.29 o 
  -5   4  19      122.87      117.20      6.02 o 
  -4   4  19       32.08       31.61      6.60 o 
  -3   4  19      714.10      683.52     20.27 o 
  -2   4  19        4.05        4.72      1.47 o 
  -1   4  19        9.28        9.11      1.88 o 
   0   4  19      185.59      185.14      4.06 o 
   1   4  19        9.31        9.00      1.68 o 
   2   4  19      313.82      262.32      6.57 o 
   3   4  19      135.25      139.18      4.61 o 
   4   4  19       21.45       13.21      3.09 o 
   5   4  19       28.53       36.47      3.81 o 
   6   4  19      145.64      126.34     12.92 o 
   7   4  19       19.76       39.86      7.62 o 
  -5   5  19       38.80       26.60      4.06 o 
  -4   5  19       82.52       75.31      8.66 o 
  -3   5  19        1.47       -0.63      2.28 o 
  -2   5  19       40.80       38.84      2.90 o 
  -1   5  19        1.48        0.81      1.41 o 
   0   5  19       70.52       77.76      3.04 o 
   1   5  19        3.17        2.62      1.46 o 
   2   5  19       12.84        8.43      1.82 o 
   3   5  19       15.55       11.12      2.97 o 
   4   5  19       44.71       38.48      4.97 o 
   5   5  19       12.82       17.03      2.76 o 
   6   5  19       52.73       63.81      8.27 o 
  -5   6  19        2.72        2.78      2.75 o 
  -4   6  19       20.81       18.97      3.76 o 
  -3   6  19       16.49       13.39      2.36 o 
  -2   6  19       51.52       55.86      2.96 o 
  -1   6  19      413.35      436.75      8.81 o 
   0   6  19        0.14       -0.01      1.62 o 
   1   6  19       27.60       26.55      2.26 o 
   2   6  19       62.86       57.08      2.89 o 
   3   6  19        0.96       -0.41      2.05 o 
   4   6  19       52.61       55.30      4.92 o 
   5   6  19       31.03       40.28      5.21 o 
   6   6  19       56.80       57.80      8.10 o 
  -5   7  19       12.03       23.53     17.69 o 
  -4   7  19        4.73        1.00      3.04 o 
  -3   7  19        5.27        0.68      2.12 o 
  -2   7  19        3.96        2.24      1.67 o 
  -1   7  19       90.86       96.96      3.85 o 
   0   7  19       31.96       34.72      2.28 o 
   1   7  19       22.10       19.75      2.14 o 
   2   7  19        1.77        2.03      1.50 o 
   3   7  19       32.17       22.96      3.20 o 
   4   7  19       69.67       67.60      5.37 o 
   5   7  19       11.77       18.82      6.31 o 
   6   7  19       91.67      121.86     11.15 o 
  -4   8  19       34.55       36.96      4.17 o 
  -3   8  19        0.00       -0.26      1.92 o 
  -2   8  19      122.95      132.74      4.79 o 
  -1   8  19       13.93       12.84      2.20 o 
   0   8  19        0.33       -1.08      1.64 o 
   1   8  19       12.37       10.44      2.05 o 
   2   8  19        4.74        3.76      1.58 o 
   3   8  19       36.22       44.30      4.17 o 
   4   8  19        0.51        2.37      4.99 o 
   5   8  19       65.65       64.58      8.21 o 
   6   8  19       77.24       78.43     13.92 o 
  -4   9  19       54.85       58.83     10.50 o 
  -3   9  19        0.07       -3.46      3.46 o 
  -2   9  19      197.21      211.19      5.81 o 
  -1   9  19        4.82        4.65      1.99 o 
   0   9  19        0.56       -0.41      1.74 o 
   1   9  19        0.47        0.66      1.74 o 
   2   9  19      271.22      311.29      6.63 o 
   3   9  19        0.36        0.58      2.23 o 
   4   9  19        0.61       -0.80      3.33 o 
   5   9  19       31.95       24.95      9.40 o 
  -3  10  19       21.62       26.40      4.35 o 
  -2  10  19        8.03        3.95      2.30 o 
  -1  10  19      115.51      115.85      4.88 o 
   0  10  19       37.60       46.98      3.34 o 
   1  10  19      140.15      147.85      6.20 o 
   2  10  19        0.01       -0.37      1.92 o 
   3  10  19      175.08      180.22      8.94 o 
   4  10  19       75.11       73.03      5.72 o 
   5  10  19        4.44       13.42      9.63 o 
  -2  11  19       15.78       14.63      2.70 o 
  -1  11  19        6.07        5.71      2.99 o 
   0  11  19       93.55       95.42      4.91 o 
   1  11  19       17.74       18.30      2.79 o 
   2  11  19        3.45        7.63      3.17 o 
   3  11  19       19.80       12.47      5.91 o 
   4  11  19       38.99       43.07      6.02 o 
   0  12  19      276.22      323.52      8.20 o 
   1  12  19        9.04        7.52      2.48 o 
   2  12  19       20.24       22.04      5.63 o 
   3  12  19       14.33       26.86      9.44 o 
  -1  -6  20        3.79       -2.04      3.20 o 
   0  -6  20       28.55       35.77      3.45 o 
   1  -6  20       59.96       66.88      6.08 o 
   2  -6  20       14.51       20.94      6.72 o 
  -3  -5  20        7.06       10.32      6.54 o 
  -2  -5  20        1.37       10.33      7.09 o 
  -1  -5  20       10.49        3.74      2.41 o 
   0  -5  20        8.73        7.95      2.43 o 
   1  -5  20       61.28       68.32      5.75 o 
   2  -5  20       16.71       15.14      4.00 o 
   3  -5  20      186.19      214.57      7.33 o 
  -4  -4  20        0.04        4.06      5.54 o 
  -3  -4  20       13.93       15.06      6.58 o 
  -2  -4  20       26.67       22.02      5.09 o 
  -1  -4  20        0.18        2.64      2.27 o 
   0  -4  20        5.78        3.54      2.44 o 
   1  -4  20      411.82      427.63     10.51 o 
   2  -4  20        9.91       12.72      3.36 o 
   3  -4  20        4.23        2.98      2.83 o 
   4  -4  20       62.61       63.76      7.81 o 
  -4  -3  20        0.37       26.15     11.28 o 
  -3  -3  20       15.28       14.29      3.96 o 
  -2  -3  20        1.59        0.11      2.57 o 
  -1  -3  20        1.36        2.63      2.60 o 
   0  -3  20        2.47        4.13      1.95 o 
   1  -3  20      223.65      222.45      6.70 o 
   2  -3  20      150.34      148.49      6.54 o 
   3  -3  20        2.46        0.10      2.29 o 
   4  -3  20      244.68      261.73     12.59 o 
   5  -3  20       37.04       39.16     10.76 o 
  -5  -2  20       16.88       22.41     12.44 o 
  -4  -2  20        3.63        3.11      2.60 o 
  -3  -2  20        4.74        4.18      2.99 o 
  -2  -2  20       43.62       42.57      4.21 o 
  -1  -2  20       13.64       17.71      1.95 o 
   0  -2  20        2.51        4.01      2.17 o 
   1  -2  20      377.18      337.55      9.16 o 
   2  -2  20        6.86        5.50      2.65 o 
   3  -2  20        0.72        0.59      2.28 o 
   4  -2  20       93.65       98.14      8.64 o 
   5  -2  20        3.81       -1.45      3.44 o 
  -5  -1  20        0.75        2.68      5.03 o 
  -4  -1  20        6.44        4.67      7.18 o 
  -3  -1  20        0.03        1.73      2.63 o 
  -2  -1  20      788.78      755.90     12.55 o 
  -1  -1  20        8.52        6.36      2.04 o 
   0  -1  20       17.86       22.00      2.44 o 
   1  -1  20       53.00       55.95      3.84 o 
   2  -1  20       11.44        7.60      5.01 o 
   3  -1  20       64.67       72.39      4.04 o 
   4  -1  20        0.04        1.05      2.84 o 
   5  -1  20       47.81       57.23      7.71 o 
  -5   0  20       83.16       85.79      9.72 o 
  -4   0  20       68.86       73.18      5.29 o 
  -3   0  20      154.40      166.42      7.46 o 
  -2   0  20       78.25       83.28      5.33 o 
  -1   0  20       38.46       36.31      2.99 o 
   0   0  20        0.82       -1.81      1.81 o 
   1   0  20       11.36        8.48      2.17 o 
   2   0  20      166.66      176.92      6.31 o 
   3   0  20       27.10       27.39      3.45 o 
   4   0  20        3.12        1.00      2.81 o 
   5   0  20      140.50      137.48      7.97 o 
   6   0  20        8.55        6.29      4.02 o 
  -5   1  20      118.15      107.15     11.00 o 
  -4   1  20        4.16        3.35      2.57 o 
  -3   1  20       24.56       22.46      2.80 o 
  -2   1  20        8.20        8.95      2.09 o 
  -1   1  20      345.71      341.70      6.15 o 
   0   1  20       20.73       21.01      2.01 o 
   1   1  20       14.95        9.97      2.14 o 
   2   1  20       93.19       72.93      4.21 o 
   3   1  20        0.06        1.96      2.22 o 
   4   1  20        0.15       -0.10      2.55 o 
   5   1  20       32.58       23.87      3.93 o 
   6   1  20       67.09       69.70      9.04 o 
  -5   2  20       12.65        9.74      8.07 o 
  -4   2  20      189.33      172.85     11.38 o 
  -3   2  20       15.14       14.58      2.64 o 
  -2   2  20      585.04      605.94      9.71 o 
  -1   2  20        1.83        4.00      1.61 o 
   0   2  20        8.53        5.98      1.49 o 
   1   2  20       11.74        8.13      2.09 o 
   2   2  20        3.12        0.04      1.74 o 
   3   2  20        8.66        7.56      2.25 o 
   4   2  20        5.43        4.19      2.55 o 
   5   2  20      311.17      322.27     10.29 o 
   6   2  20        0.85        0.84      4.05 o 
  -5   3  20       21.02       21.64      5.01 o 
  -4   3  20       10.42        8.49      3.02 o 
  -3   3  20      188.02      173.31      8.37 o 
  -2   3  20      278.26      293.63      5.54 o 
  -1   3  20      403.44      415.80      7.74 o 
   0   3  20       16.45       14.61      1.78 o 
   1   3  20       81.24       82.07      3.31 o 
   2   3  20       31.62       29.40      2.68 o 
   3   3  20        0.72       -0.51      1.73 o 
   4   3  20       18.58       19.08      4.43 o 
   5   3  20       19.80       27.26      3.86 o 
   6   3  20      298.31      307.46     16.68 o 
  -5   4  20      115.95      123.42      9.40 o 
  -4   4  20        0.79       -0.67      2.45 o 
  -3   4  20       61.63       61.21      4.78 o 
  -2   4  20      163.66      164.32      3.96 o 
  -1   4  20       27.41       27.66      2.34 o 
   0   4  20        3.20        2.22      1.40 o 
   1   4  20       16.93       15.62      1.87 o 
   2   4  20       84.06       68.37      3.97 o 
   3   4  20       29.64       48.63      4.26 o 
   4   4  20        3.76        6.91      3.12 o 
   5   4  20      121.87      138.65      6.62 o 
   6   4  20       11.51       14.05      5.53 o 
  -5   5  20        6.05        0.46      3.81 o 
  -4   5  20        7.36        5.74      4.52 o 
  -3   5  20       24.74       20.77      4.00 o 
  -2   5  20      139.64      133.05      3.74 o 
  -1   5  20       37.64       37.72      2.62 o 
   0   5  20        0.28       -1.19      1.38 o 
   1   5  20        4.54        2.11      1.47 o 
   2   5  20        7.79        5.01      1.63 o 
   3   5  20      121.74      117.79      7.74 o 
   4   5  20       31.35       40.75      4.53 o 
   5   5  20        2.01        1.57      2.36 o 
   6   5  20        5.20        6.84      4.77 o 
  -5   6  20       31.60       22.34      7.13 o 
  -4   6  20        0.43       -1.34      3.62 o 
  -3   6  20      180.35      188.61      8.51 o 
  -2   6  20       14.03       15.48      2.13 o 
  -1   6  20       23.38       22.88      2.06 o 
   0   6  20       15.79       14.63      1.85 o 
   1   6  20        7.74        9.15      2.19 o 
   2   6  20       14.95        6.42      1.70 o 
   3   6  20       14.97       12.33      3.37 o 
   4   6  20      281.48      304.84     10.12 o 
   5   6  20        5.58        2.58      2.17 o 
   6   6  20       12.30        6.83      5.45 o 
  -4   7  20        2.96       -2.55      2.55 o 
  -3   7  20        3.68        1.41      2.19 o 
  -2   7  20       18.88       21.95      2.43 o 
  -1   7  20       59.96       56.60      3.18 o 
   0   7  20      201.92      211.77      4.81 o 
   1   7  20       93.24       85.19      5.65 o 
   2   7  20        5.86        4.02      1.64 o 
   3   7  20       46.14       54.73      4.59 o 
   4   7  20       44.89       39.62      4.56 o 
   5   7  20       45.60       50.22      4.70 o 
   6   7  20      102.46      120.51     11.27 o 
  -4   8  20        6.42        6.86      4.01 o 
  -3   8  20        0.75       -0.31      2.45 o 
  -2   8  20       44.47       45.74      3.66 o 
  -1   8  20       38.86       39.76      3.44 o 
   0   8  20        3.90        3.19      1.92 o 
   1   8  20        8.32       10.19      2.36 o 
   2   8  20        4.55        3.55      1.87 o 
   3   8  20        0.64       -0.83      2.27 o 
   4   8  20        3.61        4.07      2.86 o 
   5   8  20       55.12       59.88     16.28 o 
  -3   9  20        0.11        2.38      2.40 o 
  -2   9  20       20.77       18.45      2.68 o 
  -1   9  20      197.76      222.46      9.34 o 
   0   9  20        0.77       -1.87      1.87 o 
   1   9  20       13.23       14.13      2.38 o 
   2   9  20      104.72      127.74      4.70 o 
   3   9  20        0.21       -2.09      2.09 o 
   4   9  20        0.09       -2.61      2.61 o 
   5   9  20      272.57      301.50     23.08 o 
  -2  10  20      111.04      113.39      7.21 o 
  -1  10  20      347.47      349.90      8.06 o 
   0  10  20       25.12       26.45      2.81 o 
   1  10  20       83.73       76.18      4.01 o 
   2  10  20       32.20       32.80      3.17 o 
   3  10  20       41.63       39.35      5.11 o 
   4  10  20       63.08       68.15      5.69 o 
  -1  11  20       25.40       29.94      3.51 o 
   0  11  20        0.71       -0.62      2.25 o 
   1  11  20        0.24       -0.35      2.13 o 
   2  11  20       50.50       43.37      5.04 o 
   3  11  20        1.05       -4.74      4.74 o 
   1  12  20        4.60        0.78      2.55 o 
   0  -6  21       96.94       96.37      7.07 o 
  -1  -5  21       22.83       18.81      2.90 o 
   0  -5  21       41.64       47.75      3.90 o 
   1  -5  21        2.34        3.17      3.44 o 
   2  -5  21       14.41       16.72      4.05 o 
  -3  -4  21       87.51       86.31      7.48 o 
  -2  -4  21       28.44       30.44      4.48 o 
  -1  -4  21        0.05        1.42      2.20 o 
   0  -4  21       47.90       41.80      5.06 o 
   1  -4  21       92.83       95.00      5.87 o 
   2  -4  21        3.60        2.52      3.06 o 
   3  -4  21       68.36       67.26      4.85 o 
  -4  -3  21        0.02        1.29      3.12 o 
  -3  -3  21      284.90      323.49     12.88 o 
  -2  -3  21        0.42        3.29      3.18 o 
  -1  -3  21        0.40        0.65      2.33 o 
   0  -3  21        0.03        1.22      1.94 o 
   1  -3  21      455.63      445.15     10.76 o 
   2  -3  21       26.22       30.26      3.78 o 
   3  -3  21        9.41       11.80      3.02 o 
   4  -3  21        3.93       -1.20      5.21 o 
  -4  -2  21        1.63        5.75      4.67 o 
  -3  -2  21        5.15        9.67      3.07 o 
  -2  -2  21       14.55       16.95      3.27 o 
  -1  -2  21       40.32       41.08      3.27 o 
   0  -2  21        3.04        3.63      2.08 o 
   1  -2  21      155.28      162.81      8.52 o 
   2  -2  21        9.76        7.47      3.04 o 
   3  -2  21        2.07        0.90      2.30 o 
   4  -2  21      132.96      145.63     10.61 o 
   5  -2  21       18.76        8.46      8.25 o 
  -4  -1  21        0.17       -0.94      2.41 o 
  -3  -1  21       24.05       27.16      8.27 o 
  -2  -1  21       84.20       73.73      5.28 o 
  -1  -1  21        5.44        4.41      1.68 o 
   0  -1  21        5.30        2.56      1.92 o 
   1  -1  21       50.57       51.33      3.82 o 
   2  -1  21       75.16       69.12      4.68 o 
   3  -1  21       28.76       33.46      7.08 o 
   4  -1  21      147.30      155.79      9.96 o 
   5  -1  21       22.35       24.29      4.79 o 
  -5   0  21      150.89      159.27     21.53 o 
  -4   0  21       69.93       71.22      5.38 o 
  -3   0  21       65.39       78.73      6.08 o 
  -2   0  21       10.67        8.11      2.56 o 
  -1   0  21        2.93        4.55      1.69 o 
   0   0  21       17.11       17.52      2.08 o 
   1   0  21        6.62        4.45      2.43 o 
   2   0  21       20.09       19.03      3.32 o 
   3   0  21       12.30        9.45      3.09 o 
   4   0  21        0.78        7.28      3.13 o 
   5   0  21       32.95       27.74      4.52 o 
  -5   1  21        9.44       13.92      9.18 o 
  -4   1  21       23.85       22.03      3.64 o 
  -3   1  21       44.47       45.75      6.75 o 
  -2   1  21      117.22      123.07      4.99 o 
  -1   1  21        6.28        6.50      1.67 o 
   0   1  21        0.27        0.40      1.52 o 
   1   1  21        1.21       -0.76      1.76 o 
   2   1  21       21.22       22.01      2.94 o 
   3   1  21        9.39       13.79      2.67 o 
   4   1  21        0.34        0.90      2.76 o 
   5   1  21      802.30      828.17     19.03 o 
   6   1  21       16.82       15.78      5.70 o 
  -5   2  21        6.59        4.25      7.65 o 
  -4   2  21      289.47      263.60      9.67 o 
  -3   2  21       60.89       71.74      6.30 o 
  -2   2  21      280.81      296.33      6.87 o 
  -1   2  21      194.16      188.10      5.32 o 
   0   2  21       52.22       45.65      2.62 o 
   1   2  21      136.29      129.24      4.27 o 
   2   2  21      128.40      143.73      5.57 o 
   3   2  21        9.20       12.27      4.25 o 
   4   2  21        0.60        5.42      2.89 o 
   5   2  21        1.30        1.39      2.78 o 
   6   2  21       54.75       62.57      8.82 o 
  -5   3  21      102.63      103.20      5.38 o 
  -4   3  21       21.71       25.15      4.02 o 
  -3   3  21       53.60       49.79      6.91 o 
  -2   3  21       18.58       19.04      2.51 o 
  -1   3  21        0.21       -0.14      1.54 o 
   0   3  21        8.51        5.03      1.58 o 
   1   3  21       62.76       56.09      3.00 o 
   2   3  21        8.91        5.79      2.06 o 
   3   3  21       90.75       87.20      9.25 o 
   4   3  21        1.86       -1.48      2.49 o 
   5   3  21       17.92       17.83      3.41 o 
   6   3  21       93.87       96.10     10.51 o 
  -5   4  21        4.11        5.53      2.80 o 
  -4   4  21       35.84       30.61      4.57 o 
  -3   4  21        1.30       -1.36      4.15 o 
  -2   4  21      577.02      589.80     11.61 o 
  -1   4  21        0.29        1.90      1.60 o 
   0   4  21       26.42       24.06      2.16 o 
   1   4  21        4.27        2.06      1.53 o 
   2   4  21        5.68        4.73      2.42 o 
   3   4  21      168.19      178.43      5.61 o 
   4   4  21       32.17       40.71      5.91 o 
   5   4  21      168.69      199.88      8.09 o 
   6   4  21      118.15      132.37     12.02 o 
  -4   5  21       46.85       38.68      4.90 o 
  -3   5  21       28.41       21.99      3.62 o 
  -2   5  21        3.02        0.60      1.42 o 
  -1   5  21       43.25       40.94      2.77 o 
   0   5  21      163.63      162.02      4.10 o 
   1   5  21        1.72        0.57      1.88 o 
   2   5  21       17.63       15.59      2.01 o 
   3   5  21       10.77        6.05      3.01 o 
   4   5  21       15.73       16.79      7.43 o 
   5   5  21       18.22       23.93      6.16 o 
   6   5  21       26.19       21.60      6.56 o 
  -4   6  21        1.05       -1.13      2.81 o 
  -3   6  21      111.24      121.63      7.73 o 
  -2   6  21       35.43       39.73      3.21 o 
  -1   6  21        7.57        5.86      1.67 o 
   0   6  21        2.70        0.99      1.42 o 
   1   6  21       37.97       37.07      3.06 o 
   2   6  21       23.55       31.37      2.49 o 
   3   6  21        3.13        5.92      2.31 o 
   4   6  21        6.88       12.34      3.25 o 
   5   6  21        2.27        3.87      2.47 o 
   6   6  21       20.02       15.32      6.20 o 
  -4   7  21        0.64        0.89      7.79 o 
  -3   7  21      218.41      234.67     10.25 o 
  -2   7  21       26.05       27.48      2.55 o 
  -1   7  21        7.92        5.96      1.93 o 
   0   7  21       65.62       61.34      3.59 o 
   1   7  21       61.12       59.25      3.76 o 
   2   7  21        2.80        4.74      1.78 o 
   3   7  21        9.56       11.36      2.50 o 
   4   7  21      111.76      123.05     14.37 o 
   5   7  21       74.96       90.02      4.93 o 
  -3   8  21       60.50       68.37      4.98 o 
  -2   8  21      299.26      301.50      6.30 o 
  -1   8  21       45.63       48.98      3.43 o 
   0   8  21       31.64       35.91      3.72 o 
   1   8  21        8.50        5.64      1.99 o 
   2   8  21       57.33       58.73      3.18 o 
   3   8  21       10.96       12.15      3.05 o 
   4   8  21       60.88       52.76      5.12 o 
   5   8  21       28.21       17.04      6.18 o 
  -3   9  21       27.54       28.08      3.85 o 
  -2   9  21       29.03       32.91      3.19 o 
  -1   9  21        2.32        0.16      1.91 o 
   0   9  21        4.31        3.33      2.08 o 
   1   9  21        4.51        2.41      2.21 o 
   2   9  21      110.33      134.81      6.24 o 
   3   9  21       28.86       29.32      3.98 o 
   4   9  21       31.75       35.65      6.30 o 
   5   9  21      444.80      483.63     29.47 o 
  -2  10  21       58.43       60.96      4.04 o 
  -1  10  21       97.06      109.67      4.96 o 
   0  10  21        2.41        5.53      2.18 o 
   1  10  21        1.60        0.23      1.92 o 
   2  10  21       47.51       55.78      7.00 o 
   3  10  21        9.65        0.93      3.26 o 
   4  10  21        0.98        0.02      6.04 o 
  -1  11  21       16.73       23.10      3.47 o 
   0  11  21        0.45       -2.19      2.19 o 
   1  11  21        3.64        4.16      2.34 o 
   2  11  21       29.74       34.08      4.65 o 
   3  11  21        5.68       14.90      6.83 o 
  -1  -5  22        6.01       10.83      7.07 o 
   0  -5  22        2.03        1.67      3.32 o 
   1  -5  22       26.18       26.76      5.11 o 
  -2  -4  22        8.56        6.31      8.37 o 
  -1  -4  22        3.97        5.96      4.07 o 
   0  -4  22       54.68       44.42      3.84 o 
   1  -4  22       18.61       15.95      3.95 o 
   2  -4  22        3.29       -0.86      3.01 o 
  -3  -3  22      241.08      308.22     25.08 o 
  -2  -3  22        0.02        1.21      3.25 o 
  -1  -3  22        2.83       -0.17      2.12 o 
   0  -3  22       49.78       55.74      3.78 o 
   1  -3  22       87.50       78.17     10.12 o 
   2  -3  22        2.56        0.77      2.90 o 
   3  -3  22       28.86       29.40      7.67 o 
  -4  -2  22        9.29       17.06      8.47 o 
  -3  -2  22       19.33       20.82      7.28 o 
  -2  -2  22        2.90        1.90      2.61 o 
  -1  -2  22        6.74        8.32      2.37 o 
   0  -2  22        0.01       -1.90      1.90 o 
   1  -2  22       19.86       16.53      3.40 o 
   2  -2  22       19.89       16.06      3.34 o 
   3  -2  22        5.57       -0.32      4.40 o 
   4  -2  22        1.12        1.24      4.05 o 
  -4  -1  22       17.09       16.15      3.32 o 
  -3  -1  22        3.88        3.16      3.29 o 
  -2  -1  22       36.91       30.21      3.91 o 
  -1  -1  22        4.45        4.69      1.80 o 
   0  -1  22        1.37        1.93      1.72 o 
   1  -1  22      167.65      171.28      6.20 o 
   2  -1  22        9.44        8.22      2.93 o 
   3  -1  22       14.49       14.51      3.60 o 
   4  -1  22      254.83      267.23     12.57 o 
  -4   0  22        7.53        3.13      4.02 o 
  -3   0  22       40.09       42.45      6.42 o 
  -2   0  22       33.37       31.82      2.92 o 
  -1   0  22        8.57        8.96      1.91 o 
   0   0  22       62.21       64.50      3.97 o 
   1   0  22       62.07       79.11      4.57 o 
   2   0  22        6.49        7.35      2.75 o 
   3   0  22        0.15        3.79      2.88 o 
   4   0  22      150.93      146.10     12.06 o 
   5   0  22        0.07        5.95      5.02 o 
  -4   1  22       21.35       21.37      5.05 o 
  -3   1  22      188.43      185.82      6.77 o 
  -2   1  22      506.06      529.70      9.95 o 
  -1   1  22        1.07        1.20      1.65 o 
   0   1  22       18.21       16.56      2.18 o 
   1   1  22       12.87       12.01      2.34 o 
   2   1  22       26.12       31.14      3.43 o 
   3   1  22       34.46       39.25      4.16 o 
   4   1  22       22.21       23.71      4.55 o 
   5   1  22       57.03       48.63      6.51 o 
  -4   2  22       29.71       25.75      4.15 o 
  -3   2  22        1.26        4.13      2.20 o 
  -2   2  22        7.13        8.10      2.26 o 
  -1   2  22       63.52       63.60      3.27 o 
   0   2  22        0.00        1.57      1.67 o 
   1   2  22      183.55      163.91      5.43 o 
   2   2  22       55.06       66.38      4.24 o 
   3   2  22        3.96        5.34      2.38 o 
   4   2  22       33.39       43.63      5.05 o 
   5   2  22      147.60      147.19      7.84 o 
  -4   3  22        4.06        2.82      2.96 o 
  -3   3  22       43.37       34.20      8.52 o 
  -2   3  22        5.09        4.44      2.09 o 
  -1   3  22       87.60       77.70      3.55 o 
   0   3  22        0.02       -0.33      1.79 o 
   1   3  22        1.39        1.98      1.70 o 
   2   3  22       52.11       44.02      3.55 o 
   3   3  22       17.55       14.51      2.62 o 
   4   3  22       16.07       26.60      4.17 o 
   5   3  22        9.18        9.27      3.34 o 
  -4   4  22      193.38      190.85      9.12 o 
  -3   4  22        0.33        3.57      4.17 o 
  -2   4  22      284.06      302.78      6.40 o 
  -1   4  22       41.23       38.30      2.76 o 
   0   4  22        1.11        1.79      1.59 o 
   1   4  22       91.27       77.99      3.51 o 
   2   4  22        5.58        3.90      1.96 o 
   3   4  22      103.11      111.43      4.98 o 
   4   4  22       12.49       15.13      3.62 o 
   5   4  22       13.39       14.22      3.42 o 
  -4   5  22       23.04       23.37      6.67 o 
  -3   5  22       27.54       20.63      5.67 o 
  -2   5  22       48.44       51.39      3.43 o 
  -1   5  22       32.92       34.21      2.68 o 
   0   5  22       21.56       21.48      2.11 o 
   1   5  22        1.80        0.64      1.50 o 
   2   5  22       28.88       22.06      2.34 o 
   3   5  22      160.87      141.46      8.17 o 
   4   5  22        1.00        0.35      2.83 o 
   5   5  22      144.19      149.30      7.66 o 
  -4   6  22       19.48       15.55      6.23 o 
  -3   6  22      135.58      127.70     11.63 o 
  -2   6  22        0.36       -2.39      2.53 o 
  -1   6  22        0.32       -0.80      1.55 o 
   0   6  22       15.70       16.52      2.06 o 
   1   6  22        2.01       -0.66      1.88 o 
   2   6  22        9.81        8.01      1.97 o 
   3   6  22       17.23       19.81      3.16 o 
   4   6  22       16.82       12.96      3.65 o 
   5   6  22       86.67      103.98      6.01 o 
  -3   7  22       40.08       37.01      4.42 o 
  -2   7  22       85.80       90.79      4.27 o 
  -1   7  22        5.55        4.32      1.92 o 
   0   7  22        0.21       -0.46      1.87 o 
   1   7  22       49.27       59.05      3.44 o 
   2   7  22        8.04       10.98      2.07 o 
   3   7  22        7.62       10.50      2.82 o 
   4   7  22        1.79        3.78      3.56 o 
   5   7  22      110.63      143.74      7.19 o 
  -3   8  22        1.47        3.07      3.15 o 
  -2   8  22      196.63      208.83      5.40 o 
  -1   8  22       37.72       36.70      3.68 o 
   0   8  22      108.99      106.53      5.03 o 
   1   8  22        2.39        1.42      1.88 o 
   2   8  22      151.17      156.59      4.78 o 
   3   8  22      124.26      155.75      8.26 o 
   4   8  22      320.74      342.59     11.23 o 
   5   8  22       77.73       71.46      9.25 o 
  -2   9  22       36.23       43.88      3.73 o 
  -1   9  22        3.09        2.54      2.46 o 
   0   9  22       19.43       17.04      2.60 o 
   1   9  22       14.57       18.34      2.56 o 
   2   9  22       33.73       35.64      2.79 o 
   3   9  22       46.23       53.39      5.89 o 
   4   9  22       47.70       45.17      7.51 o 
  -1  10  22       26.13       26.33      3.35 o 
   0  10  22        9.79       10.05      2.50 o 
   1  10  22       35.65       47.99      3.50 o 
   2  10  22        1.16       -0.90      2.22 o 
   3  10  22       14.11       13.82      6.93 o 
   1  11  22        6.57        9.01      2.61 o 
  -1  -4  23        1.40       -0.84      2.93 o 
   0  -4  23      264.73      268.23      6.67 o 
   1  -4  23        5.62        8.56      3.68 o 
  -2  -3  23        7.04        8.67      6.39 o 
  -1  -3  23        4.85        5.77      2.45 o 
   0  -3  23        3.15        3.14      2.46 o 
   1  -3  23       16.54       12.53      3.40 o 
   2  -3  23       13.62       12.06      5.96 o 
  -3  -2  23       63.52      113.32     18.80 o 
  -2  -2  23        2.34        1.13      3.39 o 
  -1  -2  23        1.50        0.36      2.02 o 
   0  -2  23       18.50       24.65      2.57 o 
   1  -2  23       73.03       75.07      6.13 o 
   2  -2  23       25.77       32.20      4.57 o 
   3  -2  23        2.45        0.37      3.86 o 
  -3  -1  23        1.09        2.94      5.75 o 
  -2  -1  23        9.19        7.85      3.17 o 
  -1  -1  23       13.89       12.31      2.53 o 
   0  -1  23        0.00       -0.75      1.71 o 
   1  -1  23       26.14       31.10      4.65 o 
   2  -1  23        0.10        0.73      2.70 o 
   3  -1  23        0.15        0.35      3.10 o 
   4  -1  23      419.09      418.66     25.99 o 
  -4   0  23       20.45       23.34     15.78 o 
  -3   0  23      213.02      219.95      9.32 o 
  -2   0  23        6.33        5.73      2.96 o 
  -1   0  23        7.02        5.36      1.85 o 
   0   0  23        0.20        0.52      1.78 o 
   1   0  23       60.72       72.47      4.29 o 
   2   0  23        0.52        1.80      2.52 o 
   3   0  23        0.76       -3.60      3.60 o 
   4   0  23      284.34      285.39     13.24 o 
  -4   1  23       98.75       95.25     11.04 o 
  -3   1  23       73.79       67.88      5.20 o 
  -2   1  23       11.60       16.44      2.64 o 
  -1   1  23        4.87        5.21      1.91 o 
   0   1  23       62.53       61.45      3.54 o 
   1   1  23       25.63       24.91      3.60 o 
   2   1  23        4.54        2.72      2.39 o 
   3   1  23        9.47        8.88      3.08 o 
   4   1  23        3.18        1.88      3.80 o 
   5   1  23       41.24       48.08      8.19 o 
  -4   2  23        0.51        0.00      4.57 o 
  -3   2  23      188.96      196.75      7.48 o 
  -2   2  23       17.94       14.72      2.51 o 
  -1   2  23        0.34       -1.64      1.64 o 
   0   2  23       13.98       10.15      2.07 o 
   1   2  23       57.44       56.72      3.32 o 
   2   2  23      165.73      186.66      6.35 o 
   3   2  23       12.50       10.29      2.98 o 
   4   2  23      151.11      174.00      8.85 o 
   5   2  23       76.79       96.94     17.55 o 
  -4   3  23       22.68       21.34      7.16 o 
  -3   3  23       89.69       88.81      6.09 o 
  -2   3  23       98.45      100.99      4.46 o 
  -1   3  23       75.37       71.13      3.53 o 
   0   3  23        3.24        2.28      1.83 o 
   1   3  23        6.64        2.51      1.80 o 
   2   3  23      204.87      202.97     10.31 o 
   3   3  23        0.04        0.76      2.08 o 
   4   3  23        8.33        8.90      3.52 o 
   5   3  23      180.03      198.90     16.86 o 
  -4   4  23      107.39      100.82     13.96 o 
  -3   4  23        6.50        5.47      3.07 o 
  -2   4  23        6.73        6.84      1.99 o 
  -1   4  23       18.90       22.00      2.44 o 
   0   4  23       38.75       38.10      3.05 o 
   1   4  23       17.00        8.10      1.99 o 
   2   4  23       46.51       50.33      4.35 o 
   3   4  23       11.55       11.49      2.49 o 
   4   4  23        1.56        4.51      3.12 o 
   5   4  23       87.31       96.05      9.35 o 
  -4   5  23       42.97       37.96      9.12 o 
  -3   5  23       34.59       36.64      4.50 o 
  -2   5  23       29.41       32.91      2.77 o 
  -1   5  23      110.98      118.79      6.63 o 
   0   5  23        2.57        4.35      1.74 o 
   1   5  23        0.01       -1.38      1.65 o 
   2   5  23       40.62       48.72      3.21 o 
   3   5  23        1.91        4.03      5.42 o 
   4   5  23        2.42        4.95      3.28 o 
   5   5  23      129.57      145.40     11.35 o 
  -3   6  23      188.60      202.28      8.32 o 
  -2   6  23       13.18       13.01      3.31 o 
  -1   6  23        0.25       -1.02      1.57 o 
   0   6  23       24.78       27.93      2.42 o 
   1   6  23        2.44        1.01      1.85 o 
   2   6  23        0.12       -1.67      1.67 o 
   3   6  23      241.16      259.51      8.26 o 
   4   6  23        1.31       -3.00      6.30 o 
   5   6  23      155.00      177.29      8.02 o 
  -3   7  23        1.63        0.14      8.49 o 
  -2   7  23       40.32       47.47      3.62 o 
  -1   7  23        8.32        5.04      1.83 o 
   0   7  23        7.60        6.71      2.19 o 
   1   7  23       98.97      109.44      4.51 o 
   2   7  23        0.01       -1.19      2.31 o 
   3   7  23       54.40       57.77      4.75 o 
   4   7  23      343.65      402.99     12.64 o 
  -2   8  23        9.23        5.27      2.19 o 
  -1   8  23       35.34       39.80      4.27 o 
   0   8  23       61.72       62.34      3.85 o 
   1   8  23       66.04       68.20      3.94 o 
   2   8  23       27.22       36.24      2.90 o 
   3   8  23       21.06       23.28      3.71 o 
   4   8  23       58.35       53.48      8.27 o 
  -1   9  23        4.33        2.33      2.19 o 
   0   9  23        4.27       -0.43      1.96 o 
   1   9  23       38.07       34.36      3.16 o 
   2   9  23       28.29       25.45      2.67 o 
   3   9  23       14.19        9.18      2.90 o 
   0  10  23        9.33        5.99      2.40 o 
   1  10  23        2.11        4.38      2.28 o 
   2  10  23        1.47       -2.59      2.59 o 
  -1  -3  24        0.29       -1.07      3.01 o 
   0  -3  24       98.29       83.74      4.36 o 
   1  -3  24       46.49       47.36      4.26 o 
  -2  -2  24        3.31       11.44      5.92 o 
  -1  -2  24       22.39       20.24      3.45 o 
   0  -2  24       32.04       37.78      3.11 o 
   1  -2  24        6.75        1.60      3.30 o 
   2  -2  24        7.88        6.00      4.04 o 
  -3  -1  24      252.40      243.74     17.87 o 
  -2  -1  24        0.02        4.89      4.13 o 
  -1  -1  24        2.82        5.83      2.40 o 
   0  -1  24        0.91       -1.76      1.76 o 
   1  -1  24       13.28       13.11      3.21 o 
   2  -1  24        3.82        4.02      3.38 o 
   3  -1  24        0.91       -0.16      5.23 o 
  -3   0  24       44.45       36.95      7.82 o 
  -2   0  24       55.78       61.43      5.38 o 
  -1   0  24        9.85        7.20      2.36 o 
   0   0  24       79.28       73.38      3.84 o 
   1   0  24       90.92       95.69      5.86 o 
   2   0  24        5.55        5.51      2.87 o 
   3   0  24        0.86        2.22      3.62 o 
   4   0  24       61.46       49.22     12.11 o 
  -3   1  24        0.00       -2.15      2.15 o 
  -2   1  24      179.86      180.67      7.97 o 
  -1   1  24        6.92        6.55      2.07 o 
   0   1  24       27.58       27.67      3.17 o 
   1   1  24        0.22        1.84      2.11 o 
   2   1  24       18.87       17.23      3.21 o 
   3   1  24        0.88        0.80      2.90 o 
   4   1  24      105.30      100.17     14.63 o 
  -3   2  24      417.75      429.41     11.40 o 
  -2   2  24        1.47        2.94      2.19 o 
  -1   2  24        1.04       -1.31      1.81 o 
   0   2  24       17.29       14.79      2.28 o 
   1   2  24       24.83       24.43      2.67 o 
   2   2  24        0.24        2.30      2.49 o 
   3   2  24       13.65       14.00      3.85 o 
   4   2  24      205.63      213.96     11.76 o 
  -3   3  24        0.90       -0.02      2.87 o 
  -2   3  24       38.10       39.69      3.30 o 
  -1   3  24        5.17        4.47      1.96 o 
   0   3  24        6.81        6.88      2.06 o 
   1   3  24        2.17        2.21      1.92 o 
   2   3  24        4.61        3.94      2.06 o 
   3   3  24        3.95        2.57      2.59 o 
   4   3  24       11.45       18.14      3.99 o 
  -3   4  24        0.08        4.57      2.98 o 
  -2   4  24        1.03       -0.48      1.82 o 
  -1   4  24        0.02       -1.58      1.82 o 
   0   4  24       24.44       23.10      2.66 o 
   1   4  24        9.07       10.18      2.60 o 
   2   4  24      127.64      147.36      6.68 o 
   3   4  24        5.39        4.31      3.51 o 
   4   4  24        8.57       15.65      4.53 o 
  -3   5  24        0.77       -4.84      4.84 o 
  -2   5  24        2.60        1.47      1.95 o 
  -1   5  24       46.63       44.55      3.11 o 
   0   5  24        7.26        6.76      2.45 o 
   1   5  24        1.14       -1.69      1.69 o 
   2   5  24       20.97       22.48      3.72 o 
   3   5  24       93.63       94.80      5.83 o 
   4   5  24       23.61       26.09      5.21 o 
  -3   6  24        3.91        5.40      4.19 o 
  -2   6  24        9.50        4.23      2.36 o 
  -1   6  24       28.62       32.55      2.67 o 
   0   6  24       20.71       17.69      2.61 o 
   1   6  24       40.64       40.28      3.27 o 
   2   6  24       61.27       67.10      4.55 o 
   3   6  24      233.22      265.73      8.62 o 
   4   6  24       58.26       58.87      8.73 o 
  -2   7  24        0.27       -2.20      2.20 o 
  -1   7  24        0.57        1.45      1.84 o 
   0   7  24        0.11       -1.10      2.05 o 
   1   7  24       71.12       84.45      4.17 o 
   2   7  24       56.24       63.41      3.58 o 
   3   7  24        0.56       -1.75      2.51 o 
   4   7  24      199.35      233.74     16.30 o 
  -2   8  24       14.90       22.72      7.10 o 
  -1   8  24        2.82        1.91      2.27 o 
   0   8  24        0.95       -1.50      2.04 o 
   1   8  24       37.72       42.96      3.36 o 
   2   8  24        9.87        8.70      3.13 o 
   3   8  24        6.00        6.40      3.06 o 
   0   9  24        5.24        4.92      2.41 o 
   1   9  24      118.62      131.41      5.27 o 
   2   9  24        8.58        7.39      2.18 o 
   0  -2  25       36.03       37.30      3.11 o 
   1  -2  25        0.86       -0.73      2.79 o 
  -1  -1  25        8.64        6.54      3.02 o 
   0  -1  25       31.93       34.29      3.10 o 
   1  -1  25        0.71        0.34      2.74 o 
   2  -1  25       11.04        8.68      3.24 o 
  -2   0  25        9.34        9.80      4.83 o 
  -1   0  25        5.72        6.10      2.58 o 
   0   0  25       46.13       44.83      3.30 o 
   1   0  25       15.76        9.46      3.01 o 
   2   0  25        0.66        3.02      2.93 o 
   3   0  25       11.34        5.73      3.53 o 
  -2   1  25        3.72       -0.73      2.88 o 
  -1   1  25        0.28       -2.05      2.05 o 
   0   1  25        2.27        1.82      2.00 o 
   1   1  25      127.42      130.29      4.95 o 
   2   1  25       18.85       19.01      3.38 o 
   3   1  25        7.64        8.29      3.36 o 
  -2   2  25       30.63       33.10      3.55 o 
  -1   2  25        1.29        1.03      1.91 o 
   0   2  25       87.27       79.61      4.72 o 
   1   2  25      152.40      164.23      5.20 o 
   2   2  25       11.27        8.33      2.40 o 
   3   2  25        1.09        4.54      2.97 o 
   4   2  25        8.20        3.09      7.60 o 
  -3   3  25       26.01       25.30      5.91 o 
  -2   3  25        5.52        3.82      2.02 o 
  -1   3  25        3.14       -1.95      1.95 o 
   0   3  25        0.23       -1.84      1.84 o 
   1   3  25       58.47       49.57      4.70 o 
   2   3  25       99.95       80.82      5.04 o 
   3   3  25        7.96        4.23      2.78 o 
   4   3  25      172.18      165.36     18.49 o 
  -2   4  25        0.10       -0.57      1.91 o 
  -1   4  25        4.72        5.76      2.29 o 
   0   4  25        1.21        0.03      1.88 o 
   1   4  25        0.21       -0.09      1.86 o 
   2   4  25      293.89      328.40     10.13 o 
   3   4  25       15.74       12.62      6.41 o 
   4   4  25       75.54       91.16     15.30 o 
  -2   5  25        7.70        5.71      2.32 o 
  -1   5  25        0.87       -0.17      2.57 o 
   0   5  25       32.05       38.40      2.97 o 
   1   5  25       17.56       22.93      2.63 o 
   2   5  25        2.29        0.02      1.96 o 
   3   5  25       22.70       22.84      3.57 o 
   4   5  25       94.63      133.20     26.15 o 
  -2   6  25       21.04       18.39      2.89 o 
  -1   6  25       73.13       76.80      4.77 o 
   0   6  25        6.56        7.13      2.33 o 
   1   6  25       94.47      100.01      4.64 o 
   2   6  25       63.01       69.89      4.13 o 
   3   6  25       18.73       18.06      4.85 o 
  -1   7  25        8.79        4.62      2.07 o 
   0   7  25        0.61       -0.52      2.33 o 
   1   7  25       61.23       69.48      4.14 o 
   2   7  25       10.11       11.29      2.55 o 
   3   7  25      101.52      120.02     12.32 o 
   0   8  25       20.17       29.40      4.28 o 
   1   8  25        0.38       -0.84      2.20 o 
   2   8  25        1.38       -2.24      2.24 o 
  -1   0  26        4.80        3.51      4.35 o 
   0   0  26      188.57      182.88      5.67 o 
   1   0  26       24.27       28.27      3.20 o 
  -1   1  26        5.15        2.13      2.37 o 
   0   1  26        0.29        1.11      2.06 o 
   1   1  26      100.07      100.67      4.90 o 
   2   1  26        6.28        5.79      2.45 o 
  -2   2  26       11.02        7.02      7.69 o 
  -1   2  26       27.25       21.95      3.09 o 
   0   2  26        6.44        5.36      2.17 o 
   1   2  26      198.05      212.63      9.25 o 
   2   2  26        1.83        3.94      2.33 o 
   3   2  26        0.46       -2.12      3.51 o 
  -2   3  26       36.28       40.25      7.31 o 
  -1   3  26        2.02        0.82      3.20 o 
   0   3  26        5.56        3.04      2.09 o 
   1   3  26        0.17       -0.96      2.01 o 
   2   3  26        8.49       16.70      2.42 o 
   3   3  26        3.42        6.09      3.56 o 
  -2   4  26        5.26        6.09      6.91 o 
  -1   4  26       35.51       35.54      3.15 o 
   0   4  26        2.34       -0.16      1.99 o 
   1   4  26        8.98        5.52      2.20 o 
   2   4  26       73.39       74.83      4.44 o 
   3   4  26        0.03        4.89      3.91 o 
  -1   5  26        3.18        0.29      1.86 o 
   0   5  26       37.38       38.55      3.61 o 
   1   5  26        3.45        2.74      2.44 o 
   2   5  26       80.87       79.04      4.47 o 
   3   5  26      133.71      141.08     10.26 o 
  -1   6  26       20.53       18.72      3.01 o 
   0   6  26       47.82       48.99      3.62 o 
   1   6  26        3.19        2.90      2.25 o 
   2   6  26        0.84        2.31      2.22 o 
   0   7  26       97.54       97.17      5.29 o 
   1   7  26       81.22       84.56      4.52 o 
   2   7  26       43.17       42.82      3.91 o 
   0   2  27        0.47        3.13      3.73 o 
   1   2  27      136.19      143.75      9.98 o 
   0   3  27        2.10        0.63      2.17 o 
   1   3  27       40.26       39.04      3.20 o 
   0   4  27       27.50       26.53      3.23 o 
   1   4  27       96.74      107.53      4.72 o 
   0   5  27       27.20       16.80      6.53 o 
   1   5  27       51.68       60.24      5.51 o 
                                                 
